# Supplementary material for: Environmental concentrations of copper and iron can alter the evolution of antimicrobial resistance of E. coli against ciprofloxacin and doxycycline
Source: Front Microbiol. 2025 Mar 5;16:1539807. doi: 10.3389/fmicb.2025.1539807 (PMC11919889; doi:10.3389/fmicb.2025.1539807)
Supplement: Supplementary file 1 [file Table_1.xlsx]

## Sheet: Doxycycline MICs
	Doxycycline MIC (mg/L)
Day	No antibiotic 1	No antibiotic 2	No antibiotic 3	DoxOnly1	DoxOnly2	DoxOnly3	Zn1	Zn2	Zn3	Zn+Dox1	Zn+Dox2	Zn+Dox3	Cu1	Cu2	Cu3	Cu+Dox1	Cu+Dox2	Cu+Dox3	Fe1	Fe2	Fe3	Fe+Dox1	Fe+Dox2	Fe+Dox3
0	3	3	3	3	3	3	3	3	3	3	3	3	3	3	3	3	3	3	3	3	3	3	3	3
1	3	3	3	3	3	3	3	3	3	3	3	3	3	3	3	3	3	3	3	3	3	6	6	6
2	3	3	3	6	3	3	3	3	3	6	6	6	3	3	3	12	6	6	3	3	3	6	12	6
3	3	3	3	6	6	6	3	3	3	12	12	12	3	3	3	24	12	6	3	3	3	12	24	24
4	3	3	3	12	12	12	3	3	3	24	24	24	3	3	3	24	24	12	3	3	3	24	24	24
5	3	3	3	12	12	12	3	3	3	24	24	24	3	3	3	24	24	12	3	3	3	48	24	24
6	3	3	3	12	12	12	3	3	3	24	24	24	3	3	3	24	24	12	3	3	3	48	24	48
7	3	3	3	12	12	12	3	3	3	24	24	24	3	3	3	24	24	12	3	3	3	48	48	48
8	3	3	3	12	12	12	3	3	3	24	24	24	3	3	3	24	24	12	3	3	3	48	48	48
9	3	3	3	12	12	12	3	3	3	24	24	24	3	3	3	24	24	12	3	3	3	48	48	48
10	3	3	3	12	12	12	3	3	3	24	24	24	3	3	3	24	24	12	3	3	3	48	48	48

## Sheet: Copper with Ciprofloxacin MICs 
	Ciprofloxacin MIC (mg/L)
Day	No antibiotic 1	No antibiotic 2	No antibiotic 3	Cip 1	Cip 2	Cip 3	.05 Cu+Cip 1	.05 Cu+Cip 2	.05 Cu+Cip 3	.5 Cu +Cip1	.5 Cu+Cip 2	.5 Cu+Cip 3	5 Cu+Cip 1	5 +Cip 2	5 Cu+Cip 3	5 Cu 1	5 Cu 2	5 Cu 3
0	0.075	0.075	0.075	0.075	0.075	0.075	0.075	0.075	0.075	0.075	0.075	0.075	0.075	0.075	0.075	0.075	0.075	0.075
1	0.075	0.075	0.075	0.075	0.075	0.075	0.075	0.075	0.075	0.15	0.15	0.15	0.15	0.15	0.15	0.075	0.075	0.075
2	0.075	0.075	0.075	0.15	0.15	0.15	0.075	0.075	0.075	0.15	0.15	0.15	0.15	0.15	0.15	0.075	0.075	0.075
3	0.075	0.075	0.075	0.15	0.15	0.15	0.075	0.075	0.075	0.075	0.075	0.075	0.075	0.15	0.3	0.075	0.075	0.075
4	0.075	0.075	0.075	0.15	0.15	0.15	0.075	0.075	0.075	0.075	0.075	0.075	0.075	1.2	0.3	0.075	0.075	0.075
5	0.075	0.075	0.075	0.15	0.15	0.15	0.15	0.3	0.075	0.15	0.075	0.15	0.15	1.2	0.6	0.075	0.075	0.075
6	0.075	0.075	0.075	0.3	0.15	0.15	0.3	0.3	0.075	0.15	0.15	0.3	0.15	1.2	1.2	0.075	0.075	0.075
7	0.075	0.075	0.075	0.3	0.15	0.15	0.3	0.3	0.15	0.15	0.15	0.3	0.15	1.2	1.2	0.075	0.075	0.075
8	0.075	0.075	0.075	0.3	0.3	0.15	0.3	0.6	0.3	0.15	0.15	0.3	0.3	2.4	1.2	0.075	0.075	0.075
9	0.075	0.075	0.075	0.3	0.3	0.3	0.3	0.3	1.2	0.15	0.3	0.3	0.15	2.4	1.2	0.075	0.075	0.075
10	0.075	0.075	0.075	0.3	0.6	0.3	0.3	0.3	1.2	0.15	0.3	0.6	0.3	2.4	1.2	0.075	0.075	0.075

## Sheet: Iron With Ciprofloxacin MICs
Ciprofloxacin MIC (mg/L)
Day	Cip 1	Cip 2	Cip 3	1 Fe+Cip 1	1 Fe+Cip 2	1 Fe+Cip 3	5 Fe+Cip 1	5 Fe+Cip 2	5 Fe+Cip 3	10 Fe+Cip 1	10 Fe+Cip 2	10 Fe+Cip 3	10 Fe 1	10 Fe 2	10 Fe 3
0	0.075	0.075	0.075	0.075	0.075	0.075	0.075	0.075	0.075	0.075	0.075	0.075	0.075	0.075	0.075
1	0.075	0.075	0.075	0.075	0.15	0.075	0.15	0.15	0.15	0.15	0.15	0.15	0.075	0.075	0.075
2	0.15	0.15	0.15	0.15	0.3	0.15	0.15	0.15	0.15	0.15	0.3	0.15	0.075	0.075	0.075
3	0.15	0.15	0.15	0.15	0.3	0.15	0.15	0.15	0.15	0.15	0.3	0.3	0.075	0.075	0.075
4	0.15	0.15	0.15	0.15	0.3	0.6	0.3	0.15	0.15	0.15	0.6	0.3	0.075	0.075	0.075
5	0.15	0.15	0.15	0.15	0.3	0.6	0.3	0.15	0.15	0.15	0.6	0.3	0.075	0.075	0.075
6	0.3	0.15	0.15	0.3	0.3	0.6	0.6	0.15	0.6	0.3	0.6	0.3	0.075	0.075	0.075
7	0.3	0.15	0.15	0.3	0.3	0.6	0.6	0.15	1.2	0.6	0.6	0.6	0.075	0.075	0.075
8	0.3	0.3	0.15	0.3	0.3	1.2	1.2	0.15	1.2	1.2	0.6	1.2	0.075	0.075	0.075
9	0.3	0.3	0.3	0.3	0.3	1.2	1.2	0.6	1.2	2.4	0.6	1.2	0.075	0.075	0.075
10	0.3	0.6	0.3	0.3	0.6	1.2	2.4	1.2	1.2	2.4	1.2	2.4	0.075	0.075	0.075

## Sheet: Streptomycin MICs
Streptomycin MIC (mg/L)
Day	No antibiotic 1	No antibiotic 2	No antibiotic 3	Strep 1	Strep 2	Strep 3	.05 Cu+Strep 1	.05 Cu +Strep 2	.05 Cu+Strep 3	.5 Cu+Strep 1	.5 Cu+Strep 2	.5 Cu+Strep 3	5 Cu+Strep 1	5 Cu+Strep 2	5 Cu+Strep 3	5 Cu 1	5 Cu 2	5 Cu 3
0	8	8	8	8	8	8	8	8	8	8	8	8	8	8	8	8	8	8
1	8	8	8	8	8	8	16	16	8	8	8	8	8	8	8	8	8	8
2	8	8	8	8	16	8	16	16	16	16	16	16	16	16	16	8	8	8
3	8	8	8	16	16	8	16	16	8	16	32	16	16	32	16	8	8	8
4	8	8	8	16	16	8	16	16	16	16	64	16	16	16	16	8	8	8
5	8	8	8	16	16	8	16	8	16	16	32	64	16	32	32	8	8	8
6	8	8	8	16	16	8	16	16	16	8	32	64	16	32	64	8	8	8
7	8	8	8	32	32	8	16	16	32	16	64	64	16	64	64	8	8	8
8	8	8	8	32	64	16	16	16	16	32	64	64	16	64	64	8	8	8
9	8	8	8	32	64	32	16	16	32	16	64	64	16	64	64	8	8	8
10	8	8	8	32	64	64	32	16	32	16	64	64	16	64	64	8	8	8

## Sheet: Simulation without Metals
Bacterial Population (Cells)
Susceptible	Double Resistant	Resitant to Cip	Resistant to Dox
150000000	5	50	50
1.0534e+08	0.0086131	253.254	644.082
6.66039e+07	0.00941467	424.322	498.451
5.58217e+07	0.0103464	574.326	449.104
5.24825e+07	0.0114643	727.111	430.161
5.13995e+07	0.0126502	884.172	421.518
5.10538e+07	0.013862	1043.71	416.627
5.0926e+07	0.0150761	1204.47	413.208
5.09019e+07	0.0162859	1365.58	410.62
5.09114e+07	0.0174961	1526.63	408.456
5.09202e+07	0.0187019	1687.43	406.548
5.09144e+07	0.0198989	1848	404.832
5.09075e+07	0.0210977	2008.49	403.234
5.09018e+07	0.0222938	2168.94	401.777
5.09007e+07	0.0234866	2329.38	400.46
5.0902e+07	0.0246766	2489.74	399.249
5.09009e+07	0.0258638	2649.95	398.089
5.09006e+07	0.0270481	2810.08	397.02
5.09012e+07	0.0282296	2970.11	396.042
5.09027e+07	0.0294082	3130.06	395.156
5.0903e+07	0.0305847	3289.88	394.275
5.09031e+07	0.0317588	3449.6	393.44
5.09032e+07	0.0329303	3609.21	392.657
5.09033e+07	0.0340992	3768.72	391.928
5.09032e+07	0.0352661	3928.13	391.219
5.09031e+07	0.0364308	4087.43	390.536
5.09028e+07	0.0375931	4246.63	389.887
5.09026e+07	0.0387532	4405.73	389.273
5.09023e+07	0.0399114	4564.73	388.68
5.09021e+07	0.0410676	4723.64	388.103
5.09019e+07	0.0422218	4882.44	387.551
5.09017e+07	0.043374	5041.15	387.024
5.09015e+07	0.0445243	5199.75	386.511
5.09013e+07	0.0456731	5358.26	386.004
5.09011e+07	0.04682	5516.67	385.515
5.0901e+07	0.047965	5674.98	385.045
5.09008e+07	0.0491081	5833.18	384.594
5.09006e+07	0.0502492	5991.29	384.162
5.09005e+07	0.0513885	6149.3	383.749
5.09003e+07	0.0525258	6307.22	383.354
5.09002e+07	0.0536615	6465.03	382.971
5.09e+07	0.0547964	6622.74	382.579
5.08999e+07	0.0559296	6780.35	382.197
5.08997e+07	0.0570612	6937.87	381.827
5.08996e+07	0.0581912	7095.28	381.469
5.08994e+07	0.0593195	7252.6	381.122
5.08993e+07	0.0604462	7409.82	380.786
5.08991e+07	0.0615713	7566.93	380.462
5.0899e+07	0.0626948	7723.95	380.148
5.08988e+07	0.0638173	7880.87	379.829
5.08987e+07	0.0649383	8037.7	379.518
5.08985e+07	0.0660578	8194.42	379.214
5.08983e+07	0.0671759	8351.04	378.918
5.08982e+07	0.0682924	8507.57	378.629
5.0898e+07	0.0694075	8664	378.348
5.08979e+07	0.0705211	8820.33	378.075
5.08977e+07	0.0716332	8976.55	377.809
5.08976e+07	0.0727443	9132.69	377.543
5.08974e+07	0.0738542	9288.72	377.28
5.08973e+07	0.0749626	9444.66	377.023
5.08971e+07	0.0760698	9600.5	376.772
5.08969e+07	0.0771755	9756.24	376.525
5.08968e+07	0.07828	9911.88	376.285
5.08966e+07	0.079383	10067.4	376.049
5.08965e+07	0.0804847	10222.9	375.819
5.08963e+07	0.0815856	10378.2	375.588
5.08962e+07	0.0826855	10533.5	375.357
5.0896e+07	0.0837841	10688.6	375.13
5.08959e+07	0.0848814	10843.7	374.907
5.08957e+07	0.0859775	10998.7	374.688
5.08955e+07	0.0870723	11153.5	374.474
5.08954e+07	0.0881658	11308.3	374.263
5.08952e+07	0.0892581	11463	374.057
5.08951e+07	0.0903491	11617.5	373.855
5.08949e+07	0.0914389	11772	373.657
5.08948e+07	0.0925273	11926.4	373.464
5.08946e+07	0.0936145	12080.7	373.274
5.08945e+07	0.0947005	12234.8	373.089
5.08943e+07	0.0957852	12388.9	372.908
5.08942e+07	0.0968686	12542.9	372.731
5.0894e+07	0.0979508	12696.8	372.558
5.08938e+07	0.0990316	12850.6	372.39
5.08937e+07	0.100112	13004.3	372.216
5.08935e+07	0.101192	13157.9	372.04
5.08934e+07	0.102271	13311.4	371.866
5.08932e+07	0.103348	13464.8	371.695
5.08931e+07	0.104424	13618.1	371.526
5.08929e+07	0.1055	13771.3	371.36
5.08928e+07	0.106574	13924.5	371.196
5.08926e+07	0.107647	14077.5	371.035
5.08925e+07	0.108719	14230.4	370.876
5.08923e+07	0.10979	14383.2	370.72
5.08922e+07	0.110859	14536	370.566
5.0892e+07	0.111928	14688.6	370.415
5.08919e+07	0.112996	14841.2	370.266
5.08917e+07	0.114062	14993.6	370.12
5.08916e+07	0.115127	15145.9	369.976
5.08914e+07	0.116191	15298.2	369.835
5.08913e+07	0.117254	15450.4	369.697
5.08911e+07	0.118317	15602.4	369.556
5.08909e+07	0.119378	15754.4	369.414
5.08908e+07	0.120439	15906.3	369.274
5.08906e+07	0.121499	16058	369.136
5.08905e+07	0.122557	16209.7	368.999
5.08903e+07	0.123615	16361.3	368.864
5.08902e+07	0.124671	16512.8	368.73
5.089e+07	0.125727	16664.2	368.599
5.08899e+07	0.126782	16815.5	368.468
5.08897e+07	0.127835	16966.7	368.34
5.08896e+07	0.128888	17117.8	368.213
5.08894e+07	0.129939	17268.8	368.088
5.08893e+07	0.13099	17419.7	367.965
5.08891e+07	0.132039	17570.6	367.843
5.0889e+07	0.133087	17721.3	367.723
5.08888e+07	0.134135	17871.9	367.604
5.08887e+07	0.135181	18022.5	367.488
5.08885e+07	0.136227	18172.9	367.37
5.08884e+07	0.137272	18323.3	367.252
5.08882e+07	0.138316	18473.5	367.135
5.08881e+07	0.139359	18623.7	367.019
5.08879e+07	0.140401	18773.8	366.905
5.08878e+07	0.141442	18923.7	366.791
5.08876e+07	0.142483	19073.6	366.679
5.08875e+07	0.143522	19223.4	366.568
5.08873e+07	0.14456	19373.1	366.458
5.08872e+07	0.145598	19522.7	366.35
5.0887e+07	0.146634	19672.2	366.242
5.08869e+07	0.147669	19821.6	366.136
5.08867e+07	0.148704	19970.9	366.031
5.08866e+07	0.149738	20120.1	365.927
5.08864e+07	0.15077	20269.2	365.824
5.08863e+07	0.151802	20418.3	365.723
5.08861e+07	0.152833	20567.2	365.623
5.0886e+07	0.153863	20716.1	365.521
5.08858e+07	0.154893	20864.8	365.417
5.08857e+07	0.155922	21013.5	365.315
5.08855e+07	0.15695	21162.1	365.214
5.08854e+07	0.157977	21310.6	365.113
5.08852e+07	0.159003	21459	365.014
5.08851e+07	0.160028	21607.3	364.915
5.08849e+07	0.161053	21755.5	364.817
5.08848e+07	0.162076	21903.6	364.72
5.08847e+07	0.163099	22051.6	364.624
5.08845e+07	0.164121	22199.6	364.529
5.08844e+07	0.165142	22347.4	364.435
5.08842e+07	0.166162	22495.1	364.342
5.08841e+07	0.167181	22642.8	364.25
5.08839e+07	0.168199	22790.3	364.158
5.08838e+07	0.169216	22937.8	364.068
5.08836e+07	0.170233	23085.2	363.978
5.08835e+07	0.171248	23232.4	363.889
5.08833e+07	0.172263	23379.6	363.802
5.08832e+07	0.173276	23526.7	363.715
5.0883e+07	0.174289	23673.7	363.629
5.08829e+07	0.175301	23820.6	363.544
5.08827e+07	0.176312	23967.4	363.459
5.08826e+07	0.177322	24114.1	363.376
5.08824e+07	0.178331	24260.7	363.294
5.08823e+07	0.17934	24407.3	363.212
5.08821e+07	0.180347	24553.7	363.132
5.0882e+07	0.181353	24700.1	363.052
5.08819e+07	0.182359	24846.3	362.973
5.08817e+07	0.183364	24992.5	362.896
5.08816e+07	0.184368	25138.5	362.819
5.08814e+07	0.18537	25284.5	362.743
5.08813e+07	0.186372	25430.4	362.668
5.08811e+07	0.187374	25576.1	362.593
5.0881e+07	0.188374	25721.8	362.52
5.08808e+07	0.189373	25867.4	362.448
5.08807e+07	0.190373	26013	362.369
5.08805e+07	0.191372	26158.4	362.292
5.08804e+07	0.19237	26303.8	362.215
5.08803e+07	0.193368	26449	362.138
5.08801e+07	0.194365	26594.2	362.062
5.088e+07	0.19536	26739.3	361.987
5.08798e+07	0.196355	26884.2	361.912
5.08797e+07	0.19735	27029.1	361.837
5.08795e+07	0.198343	27173.9	361.764
5.08794e+07	0.199336	27318.6	361.69
5.08792e+07	0.200327	27463.3	361.618
5.08791e+07	0.201318	27607.8	361.545
5.0879e+07	0.202308	27752.2	361.474
5.08788e+07	0.203298	27896.6	361.403
5.08787e+07	0.204286	28040.8	361.332
5.08785e+07	0.205274	28185	361.262
5.08784e+07	0.206261	28329.1	361.192
5.08782e+07	0.207247	28473	361.123
5.08781e+07	0.208232	28616.9	361.055
5.08779e+07	0.209217	28760.7	360.987
5.08778e+07	0.2102	28904.4	360.92
5.08777e+07	0.211183	29048	360.853
5.08775e+07	0.212165	29191.6	360.787
5.08774e+07	0.213146	29335	360.721
5.08772e+07	0.214126	29478.3	360.656
5.08771e+07	0.215106	29621.6	360.591
5.08769e+07	0.216085	29764.7	360.527
5.08768e+07	0.217063	29907.8	360.463
5.08767e+07	0.21804	30050.8	360.4
5.08765e+07	0.219016	30193.6	360.338
5.08764e+07	0.219991	30336.4	360.276
5.08762e+07	0.220966	30479.1	360.215
5.08761e+07	0.22194	30621.7	360.154
5.08759e+07	0.222913	30764.2	360.093
5.08758e+07	0.223885	30906.7	360.034
5.08757e+07	0.224857	31049	359.973
5.08755e+07	0.225828	31191.3	359.911
5.08754e+07	0.226799	31333.5	359.849
5.08752e+07	0.227769	31475.6	359.788
5.08751e+07	0.228739	31617.6	359.727
5.08749e+07	0.229707	31759.5	359.666
5.08748e+07	0.230675	31901.3	359.606
5.08747e+07	0.231642	32043.1	359.546
5.08745e+07	0.232608	32184.7	359.486
5.08744e+07	0.233574	32326.3	359.427
5.08742e+07	0.234538	32467.7	359.368
5.08741e+07	0.235502	32609.1	359.309
5.0874e+07	0.236466	32750.4	359.251
5.08738e+07	0.237428	32891.6	359.193
5.08737e+07	0.23839	33032.7	359.136
5.08735e+07	0.239351	33173.7	359.078
5.08734e+07	0.240311	33314.7	359.022
5.08732e+07	0.24127	33455.5	358.965
5.08731e+07	0.242229	33596.3	358.909
5.0873e+07	0.243187	33736.9	358.854
5.08728e+07	0.244144	33877.5	358.798
5.08727e+07	0.2451	34018	358.743
5.08725e+07	0.246056	34158.4	358.689
5.08724e+07	0.247011	34298.7	358.634
5.08723e+07	0.247965	34438.9	358.58
5.08721e+07	0.248918	34579	358.527
5.0872e+07	0.249871	34719.1	358.474
5.08718e+07	0.250823	34859	358.421
5.08717e+07	0.251774	34998.9	358.368
5.08716e+07	0.252724	35138.7	358.316
5.08714e+07	0.253674	35278.3	358.264
5.08713e+07	0.254622	35417.9	358.213
5.08711e+07	0.25557	35557.4	358.162
5.0871e+07	0.256518	35696.8	358.111
5.08709e+07	0.257464	35836.2	358.061
5.08707e+07	0.25841	35975.4	358.011
5.08706e+07	0.259355	36114.6	357.96
5.08704e+07	0.260301	36253.7	357.908
5.08703e+07	0.261245	36392.7	357.857
5.08702e+07	0.262189	36531.6	357.806
5.087e+07	0.263132	36670.4	357.756
5.08699e+07	0.264074	36809.1	357.706
5.08698e+07	0.265015	36947.8	357.656
5.08696e+07	0.265956	37086.4	357.606
5.08695e+07	0.266896	37224.8	357.556
5.08693e+07	0.267836	37363.2	357.507
5.08692e+07	0.268774	37501.5	357.458
5.08691e+07	0.269712	37639.7	357.409
5.08689e+07	0.270649	37777.9	357.361
5.08688e+07	0.271586	37915.9	357.313
5.08686e+07	0.272522	38053.9	357.265
5.08685e+07	0.273457	38191.7	357.217
5.08684e+07	0.274391	38329.5	357.169
5.08682e+07	0.275325	38467.2	357.122
5.08681e+07	0.276258	38604.8	357.075
5.0868e+07	0.27719	38742.3	357.029
5.08678e+07	0.278121	38879.7	356.982
5.08677e+07	0.279052	39017.1	356.936
5.08675e+07	0.279982	39154.3	356.89
5.08674e+07	0.280912	39291.5	356.844
5.08673e+07	0.28184	39428.6	356.799
5.08671e+07	0.282768	39565.6	356.754
5.0867e+07	0.283696	39702.5	356.709
5.08669e+07	0.284622	39839.3	356.664
5.08667e+07	0.285548	39976	356.619
5.08666e+07	0.286473	40112.6	356.575
5.08665e+07	0.287397	40249.2	356.531
5.08663e+07	0.288321	40385.7	356.488
5.08662e+07	0.289244	40522	356.444
5.0866e+07	0.290166	40658.3	356.401
5.08659e+07	0.291088	40794.5	356.358
5.08658e+07	0.292009	40930.7	356.315
5.08656e+07	0.29293	41066.8	356.27
5.08655e+07	0.293851	41202.8	356.225
5.08654e+07	0.294771	41338.8	356.181
5.08652e+07	0.295691	41474.6	356.137
5.08651e+07	0.29661	41610.4	356.093
5.0865e+07	0.297528	41746.1	356.049
5.08648e+07	0.298445	41881.7	356.006
5.08647e+07	0.299362	42017.2	355.962
5.08645e+07	0.300278	42152.7	355.919
5.08644e+07	0.301194	42288	355.876
5.08643e+07	0.302108	42423.3	355.833
5.08641e+07	0.303023	42558.5	355.791
5.0864e+07	0.303936	42693.6	355.748
5.08639e+07	0.304849	42828.6	355.706
5.08637e+07	0.305761	42963.5	355.664
5.08636e+07	0.306672	43098.4	355.622
5.08635e+07	0.307583	43233.1	355.581
5.08633e+07	0.308493	43367.8	355.539
5.08632e+07	0.309402	43502.4	355.498
5.08631e+07	0.310311	43636.9	355.457
5.08629e+07	0.311219	43771.3	355.416
5.08628e+07	0.312126	43905.6	355.376
5.08627e+07	0.313033	44039.9	355.335
5.08625e+07	0.313939	44174.1	355.295
5.08624e+07	0.314844	44308.1	355.255
5.08623e+07	0.315749	44442.1	355.215
5.08621e+07	0.316652	44576	355.175
5.0862e+07	0.317556	44709.9	355.136
5.08619e+07	0.318458	44843.6	355.096
5.08617e+07	0.31936	44977.2	355.057
5.08616e+07	0.320261	45110.8	355.018
5.08615e+07	0.321162	45244.3	354.98
5.08613e+07	0.322062	45377.7	354.941
5.08612e+07	0.322961	45511	354.903
5.08611e+07	0.323859	45644.2	354.865
5.08609e+07	0.324757	45777.4	354.827
5.08608e+07	0.325654	45910.4	354.789
5.08607e+07	0.326551	46043.4	354.751
5.08605e+07	0.327447	46176.3	354.714
5.08604e+07	0.328342	46309.1	354.677
5.08603e+07	0.329236	46441.8	354.64
5.08601e+07	0.33013	46574.4	354.603
5.086e+07	0.331023	46707	354.567
5.08599e+07	0.331916	46839.4	354.53
5.08597e+07	0.332807	46971.8	354.494
5.08596e+07	0.333698	47104.1	354.458
5.08595e+07	0.334589	47236.3	354.422
5.08593e+07	0.335478	47368.4	354.386
5.08592e+07	0.336367	47500.5	354.351
5.08591e+07	0.337256	47632.4	354.316
5.08589e+07	0.338144	47764.3	354.281
5.08588e+07	0.339031	47896.1	354.246
5.08587e+07	0.339917	48027.8	354.211
5.08585e+07	0.340802	48159.4	354.177
5.08584e+07	0.341687	48290.9	354.142
5.08583e+07	0.342572	48422.3	354.108
5.08581e+07	0.343455	48553.7	354.075
5.0858e+07	0.344338	48685	354.041
5.08579e+07	0.345221	48816.1	354.007
5.08578e+07	0.346102	48947.2	353.974
5.08576e+07	0.346983	49078.3	353.941
5.08575e+07	0.347863	49209.2	353.908
5.08574e+07	0.348743	49340	353.875
5.08572e+07	0.349622	49470.8	353.843
5.08571e+07	0.3505	49601.5	353.81
5.0857e+07	0.351377	49732	353.778
5.08568e+07	0.352254	49862.6	353.746
5.08567e+07	0.35313	49993	353.714
5.08566e+07	0.354006	50123.3	353.683
5.08564e+07	0.354881	50253.6	353.652
5.08563e+07	0.355755	50383.7	353.62
5.08562e+07	0.356628	50513.8	353.589
5.08561e+07	0.357501	50643.8	353.559
5.08559e+07	0.358373	50773.7	353.528
5.08558e+07	0.359245	50903.5	353.497
5.08557e+07	0.360118	51033.4	353.464
5.08555e+07	0.36099	51163.2	353.431
5.08554e+07	0.361862	51292.9	353.398
5.08553e+07	0.362733	51422.5	353.365
5.08551e+07	0.363604	51552.1	353.332
5.0855e+07	0.364474	51681.5	353.299
5.08549e+07	0.365343	51810.9	353.267
5.08548e+07	0.366212	51940.2	353.234
5.08546e+07	0.36708	52069.4	353.202
5.08545e+07	0.367947	52198.6	353.17
5.08544e+07	0.368814	52327.6	353.138
5.08542e+07	0.36968	52456.6	353.106
5.08541e+07	0.370546	52585.5	353.074
5.0854e+07	0.37141	52714.3	353.042
5.08539e+07	0.372275	52843	353.01
5.08537e+07	0.373138	52971.7	352.979
5.08536e+07	0.374002	53100.2	352.948
5.08535e+07	0.374864	53228.7	352.916
5.08533e+07	0.375726	53357.1	352.885
5.08532e+07	0.376587	53485.4	352.854
5.08531e+07	0.377448	53613.7	352.823
5.0853e+07	0.378308	53741.8	352.792
5.08528e+07	0.379167	53869.9	352.762
5.08527e+07	0.380026	53997.9	352.731
5.08526e+07	0.380884	54125.8	352.701
5.08524e+07	0.381741	54253.6	352.67
5.08523e+07	0.382598	54381.4	352.64
5.08522e+07	0.383454	54509	352.61
5.08521e+07	0.38431	54636.6	352.58
5.08519e+07	0.385165	54764.1	352.55
5.08518e+07	0.386019	54891.5	352.52
5.08517e+07	0.386873	55018.9	352.49
5.08516e+07	0.387726	55146.1	352.461
5.08514e+07	0.388579	55273.3	352.431
5.08513e+07	0.389431	55400.4	352.402
5.08512e+07	0.390282	55527.4	352.373
5.0851e+07	0.391133	55654.3	352.344
5.08509e+07	0.391983	55781.2	352.315
5.08508e+07	0.392832	55908	352.286
5.08507e+07	0.393681	56034.6	352.257
5.08505e+07	0.39453	56161.3	352.228
5.08504e+07	0.395377	56287.8	352.2
5.08503e+07	0.396224	56414.2	352.171
5.08502e+07	0.39707	56540.6	352.143
5.085e+07	0.397916	56666.9	352.115
5.08499e+07	0.398761	56793	352.087
5.08498e+07	0.399606	56919.2	352.059
5.08497e+07	0.40045	57045.2	352.031
5.08495e+07	0.401293	57171.1	352.003
5.08494e+07	0.402136	57297	351.976
5.08493e+07	0.402978	57422.8	351.948
5.08491e+07	0.403819	57548.5	351.921
5.0849e+07	0.40466	57674.1	351.894
5.08489e+07	0.4055	57799.7	351.866
5.08488e+07	0.40634	57925.1	351.839
5.08486e+07	0.407178	58050.5	351.812
5.08485e+07	0.408017	58175.8	351.786
5.08484e+07	0.408854	58301	351.759
5.08483e+07	0.409692	58426.2	351.732
5.08481e+07	0.410528	58551.2	351.706
5.0848e+07	0.411364	58676.2	351.68
5.08479e+07	0.412199	58801.1	351.653
5.08478e+07	0.413034	58925.9	351.627
5.08476e+07	0.413868	59050.6	351.601
5.08475e+07	0.414701	59175.3	351.575
5.08474e+07	0.415534	59299.8	351.55
5.08473e+07	0.416366	59424.3	351.524
5.08471e+07	0.417197	59548.7	351.498
5.0847e+07	0.418028	59673	351.473
5.08469e+07	0.418859	59797.2	351.448
5.08468e+07	0.419688	59921.4	351.422
5.08466e+07	0.420517	60045.5	351.397
5.08465e+07	0.421346	60169.5	351.372
5.08464e+07	0.422173	60293.4	351.347
5.08463e+07	0.423001	60417.2	351.322
5.08462e+07	0.423829	60541.1	351.296
5.0846e+07	0.424657	60664.9	351.27
5.08459e+07	0.425484	60788.6	351.244
5.08458e+07	0.42631	60912.3	351.218
5.08457e+07	0.427136	61035.9	351.193
5.08455e+07	0.427962	61159.4	351.167
5.08454e+07	0.428786	61282.8	351.141
5.08453e+07	0.429611	61406.1	351.115
5.08452e+07	0.430434	61529.4	351.09
5.0845e+07	0.431257	61652.6	351.064
5.08449e+07	0.43208	61775.7	351.039
5.08448e+07	0.432902	61898.7	351.014
5.08447e+07	0.433723	62021.7	350.989
5.08445e+07	0.434544	62144.6	350.963
5.08444e+07	0.435364	62267.3	350.938
5.08443e+07	0.436184	62390.1	350.913
5.08442e+07	0.437003	62512.7	350.888
5.08441e+07	0.437821	62635.3	350.863
5.08439e+07	0.438639	62757.8	350.839
5.08438e+07	0.439457	62880.2	350.814
5.08437e+07	0.440273	63002.5	350.789
5.08436e+07	0.441089	63124.7	350.765
5.08434e+07	0.441905	63246.9	350.74
5.08433e+07	0.44272	63369	350.716
5.08432e+07	0.443535	63491	350.692
5.08431e+07	0.444348	63613	350.667
5.0843e+07	0.445162	63734.8	350.643
5.08428e+07	0.445974	63856.6	350.619
5.08427e+07	0.446787	63978.3	350.595
5.08426e+07	0.447598	64099.9	350.571
5.08425e+07	0.448409	64221.5	350.547
5.08424e+07	0.44922	64343	350.523
5.08422e+07	0.45003	64464.3	350.5
5.08421e+07	0.450839	64585.7	350.476
5.0842e+07	0.451648	64706.9	350.452
5.08419e+07	0.452456	64828.1	350.429
5.08417e+07	0.453263	64949.1	350.405
5.08416e+07	0.45407	65070.1	350.382
5.08415e+07	0.454877	65191.1	350.359
5.08414e+07	0.455682	65311.9	350.336
5.08413e+07	0.456488	65432.7	350.312
5.08411e+07	0.457292	65553.4	350.289
5.0841e+07	0.458097	65674	350.266
5.08409e+07	0.4589	65794.5	350.244
5.08408e+07	0.459703	65915	350.221
5.08407e+07	0.460505	66035.4	350.198
5.08405e+07	0.461307	66155.7	350.175
5.08404e+07	0.462108	66275.9	350.153
5.08403e+07	0.462909	66396	350.13
5.08402e+07	0.463709	66516.1	350.108
5.08401e+07	0.464509	66636.1	350.085
5.08399e+07	0.465308	66756	350.063
5.08398e+07	0.466106	66875.8	350.041
5.08397e+07	0.466904	66995.6	350.019
5.08396e+07	0.467701	67115.3	349.997
5.08395e+07	0.468498	67234.9	349.975
5.08393e+07	0.469294	67354.4	349.953
5.08392e+07	0.470089	67473.8	349.931
5.08391e+07	0.470884	67593.2	349.909
5.0839e+07	0.471679	67712.5	349.887
5.08389e+07	0.472472	67831.7	349.866
5.08387e+07	0.473266	67950.8	349.844
5.08386e+07	0.474058	68069.9	349.823
5.08385e+07	0.47485	68188.9	349.801
5.08384e+07	0.475642	68307.8	349.78
5.08383e+07	0.476433	68426.6	349.759
5.08381e+07	0.477223	68545.3	349.738
5.0838e+07	0.478013	68664	349.716
5.08379e+07	0.478802	68782.6	349.695
5.08378e+07	0.47959	68901.1	349.674
5.08377e+07	0.480378	69019.5	349.654
5.08376e+07	0.481166	69137.9	349.633
5.08374e+07	0.481953	69256.2	349.612
5.08373e+07	0.482739	69374.4	349.591
5.08372e+07	0.483525	69492.5	349.571
5.08371e+07	0.484311	69610.6	349.55
5.0837e+07	0.485098	69728.8	349.528
5.08368e+07	0.485883	69846.8	349.507
5.08367e+07	0.486668	69964.7	349.486
5.08366e+07	0.487453	70082.6	349.465
5.08365e+07	0.488236	70200.4	349.444
5.08364e+07	0.48902	70318.2	349.423
5.08363e+07	0.489803	70435.8	349.402
5.08361e+07	0.490585	70553.4	349.381
5.0836e+07	0.491367	70670.9	349.36
5.08359e+07	0.492148	70788.4	349.339
5.08358e+07	0.492929	70905.7	349.318
5.08357e+07	0.493709	71023	349.298
5.08356e+07	0.494489	71140.2	349.277
5.08354e+07	0.495268	71257.3	349.256
5.08353e+07	0.496046	71374.4	349.236
5.08352e+07	0.496824	71491.4	349.215
5.08351e+07	0.497602	71608.3	349.195
5.0835e+07	0.498379	71725.2	349.174
5.08348e+07	0.499155	71841.9	349.154
5.08347e+07	0.499931	71958.6	349.134
5.08346e+07	0.500707	72075.2	349.114
5.08345e+07	0.501481	72191.8	349.093
5.08344e+07	0.502256	72308.2	349.073
5.08343e+07	0.503029	72424.6	349.053
5.08341e+07	0.503803	72541	349.033
5.0834e+07	0.504575	72657.2	349.013
5.08339e+07	0.505347	72773.4	348.993
5.08338e+07	0.506119	72889.5	348.973
5.08337e+07	0.50689	73005.5	348.954
5.08336e+07	0.507661	73121.5	348.934
5.08335e+07	0.508431	73237.3	348.914
5.08333e+07	0.5092	73353.1	348.895
5.08332e+07	0.509969	73468.9	348.875
5.08331e+07	0.510737	73584.5	348.855
5.0833e+07	0.511505	73700.1	348.836
5.08329e+07	0.512273	73815.6	348.816
5.08328e+07	0.513039	73931	348.797
5.08326e+07	0.513806	74046.4	348.778
5.08325e+07	0.514571	74161.6	348.758
5.08324e+07	0.515336	74276.9	348.739
5.08323e+07	0.516101	74392	348.72
5.08322e+07	0.516865	74507	348.701
5.08321e+07	0.517629	74622	348.682
5.0832e+07	0.518392	74736.9	348.663
5.08318e+07	0.519154	74851.8	348.644
5.08317e+07	0.519916	74966.5	348.625
5.08316e+07	0.520678	75081.2	348.606
5.08315e+07	0.521438	75195.8	348.587
5.08314e+07	0.522199	75310.4	348.569
5.08313e+07	0.522959	75424.8	348.55
5.08312e+07	0.523718	75539.2	348.531
5.0831e+07	0.524477	75653.5	348.513
5.08309e+07	0.525235	75767.8	348.494
5.08308e+07	0.525993	75881.9	348.476
5.08307e+07	0.52675	75996	348.457
5.08306e+07	0.527506	76110	348.439
5.08305e+07	0.528262	76224	348.421
5.08304e+07	0.529018	76337.8	348.402
5.08302e+07	0.529773	76451.6	348.384
5.08301e+07	0.530527	76565.4	348.366
5.083e+07	0.531281	76679	348.348
5.08299e+07	0.532035	76792.6	348.33
5.08298e+07	0.532787	76906.1	348.312
5.08297e+07	0.53354	77019.5	348.294
5.08296e+07	0.534291	77132.8	348.276
5.08294e+07	0.535043	77246.1	348.258
5.08293e+07	0.535793	77359.3	348.24
5.08292e+07	0.536543	77472.4	348.223
5.08291e+07	0.537293	77585.5	348.205
5.0829e+07	0.538042	77698.5	348.187
5.08289e+07	0.538791	77811.4	348.17
5.08288e+07	0.539539	77924.2	348.152
5.08287e+07	0.540286	78036.9	348.135
5.08285e+07	0.541033	78149.6	348.117
5.08284e+07	0.541781	78262.4	348.099
5.08283e+07	0.542529	78375.1	348.081
5.08282e+07	0.543276	78487.8	348.063
5.08281e+07	0.544023	78600.3	348.045
5.0828e+07	0.544769	78712.8	348.028
5.08279e+07	0.545514	78825.3	348.01
5.08278e+07	0.546259	78937.6	347.992
5.08276e+07	0.547004	79049.9	347.974
5.08275e+07	0.547748	79162.2	347.957
5.08274e+07	0.548492	79274.3	347.939
5.08273e+07	0.549235	79386.4	347.921
5.08272e+07	0.549978	79498.4	347.904
5.08271e+07	0.55072	79610.3	347.886
5.0827e+07	0.551461	79722.2	347.869
5.08269e+07	0.552202	79834	347.851
5.08267e+07	0.552943	79945.7	347.834
5.08266e+07	0.553683	80057.4	347.816
5.08265e+07	0.554423	80169	347.799
5.08264e+07	0.555162	80280.5	347.782
5.08263e+07	0.555901	80391.9	347.764
5.08262e+07	0.556639	80503.3	347.747
5.08261e+07	0.557376	80614.6	347.73
5.0826e+07	0.558113	80725.9	347.713
5.08259e+07	0.55885	80837	347.696
5.08257e+07	0.559586	80948.1	347.679
5.08256e+07	0.560322	81059.1	347.662
5.08255e+07	0.561057	81170.1	347.645
5.08254e+07	0.561791	81281	347.628
5.08253e+07	0.562525	81391.8	347.611
5.08252e+07	0.563259	81502.5	347.594
5.08251e+07	0.563992	81613.2	347.577
5.0825e+07	0.564725	81723.8	347.56
5.08249e+07	0.565457	81834.3	347.544
5.08247e+07	0.566188	81944.8	347.527
5.08246e+07	0.566919	82055.2	347.51
5.08245e+07	0.56765	82165.5	347.494
5.08244e+07	0.56838	82275.7	347.477
5.08243e+07	0.56911	82385.9	347.461
5.08242e+07	0.569839	82496	347.444
5.08241e+07	0.570567	82606	347.428
5.0824e+07	0.571295	82716	347.411
5.08239e+07	0.572023	82825.9	347.395
5.08238e+07	0.57275	82935.7	347.378
5.08236e+07	0.573477	83045.5	347.362
5.08235e+07	0.574203	83155.1	347.346
5.08234e+07	0.574928	83264.8	347.33
5.08233e+07	0.575653	83374.3	347.313
5.08232e+07	0.576378	83483.8	347.297
5.08231e+07	0.577102	83593.2	347.281
5.0823e+07	0.577825	83702.5	347.265
5.08229e+07	0.578549	83811.7	347.249
5.08228e+07	0.579271	83920.9	347.233
5.08227e+07	0.579993	84030	347.217
5.08225e+07	0.580715	84139.1	347.201
5.08224e+07	0.581436	84248.1	347.185
5.08223e+07	0.582156	84357	347.17
5.08222e+07	0.582876	84465.8	347.154
5.08221e+07	0.583596	84574.6	347.138
5.0822e+07	0.584315	84683.2	347.122
5.08219e+07	0.585033	84791.9	347.107
5.08218e+07	0.585751	84900.4	347.091
5.08217e+07	0.586469	85008.9	347.076
5.08216e+07	0.587186	85117.3	347.06
5.08215e+07	0.587903	85225.6	347.044
5.08214e+07	0.588619	85333.9	347.029
5.08212e+07	0.589334	85442.1	347.014
5.08211e+07	0.590049	85550.2	346.998
5.0821e+07	0.590764	85658.3	346.983
5.08209e+07	0.591478	85766.3	346.968
5.08208e+07	0.592191	85874.2	346.952
5.08207e+07	0.592904	85982	346.937
5.08206e+07	0.593617	86089.8	346.922
5.08205e+07	0.594329	86197.5	346.907
5.08204e+07	0.59504	86305.1	346.892
5.08203e+07	0.595751	86412.7	346.877
5.08202e+07	0.596462	86520.2	346.862
5.08201e+07	0.597172	86627.6	346.847
5.082e+07	0.597881	86734.9	346.832
5.08198e+07	0.59859	86842.2	346.817
5.08197e+07	0.599299	86949.4	346.802
5.08196e+07	0.600007	87056.6	346.787
5.08195e+07	0.600714	87163.6	346.772
5.08194e+07	0.601421	87270.6	346.757
5.08193e+07	0.602128	87377.5	346.743
5.08192e+07	0.602834	87484.4	346.728
5.08191e+07	0.603539	87591.2	346.714
5.0819e+07	0.604244	87697.9	346.699
5.08189e+07	0.604949	87804.5	346.684
5.08188e+07	0.605653	87911.1	346.67
5.08187e+07	0.606356	88017.6	346.655
5.08186e+07	0.607059	88124	346.641
5.08185e+07	0.607762	88230.4	346.627
5.08183e+07	0.608464	88336.7	346.612
5.08182e+07	0.609165	88442.9	346.598
5.08181e+07	0.609866	88549	346.584
5.0818e+07	0.610567	88655.1	346.569
5.08179e+07	0.611267	88761.1	346.555
5.08178e+07	0.611966	88867.1	346.541
5.08177e+07	0.612665	88972.9	346.527
5.08176e+07	0.613364	89078.7	346.513
5.08175e+07	0.614063	89184.6	346.498
5.08174e+07	0.614763	89290.5	346.484
5.08173e+07	0.615462	89396.3	346.469
5.08172e+07	0.61616	89502	346.455
5.08171e+07	0.616858	89607.7	346.44
5.0817e+07	0.617555	89713.3	346.426
5.08169e+07	0.618252	89818.8	346.411
5.08168e+07	0.618949	89924.3	346.397
5.08167e+07	0.619645	90029.7	346.382
5.08165e+07	0.620341	90135	346.368
5.08164e+07	0.621036	90240.2	346.354
5.08163e+07	0.621731	90345.4	346.339
5.08162e+07	0.622425	90450.6	346.325
5.08161e+07	0.623119	90555.6	346.311
5.0816e+07	0.623812	90660.6	346.297
5.08159e+07	0.624505	90765.6	346.282
5.08158e+07	0.625197	90870.4	346.268
5.08157e+07	0.625889	90975.2	346.254
5.08156e+07	0.626581	91080	346.24
5.08155e+07	0.627272	91184.6	346.226
5.08154e+07	0.627962	91289.2	346.212
5.08153e+07	0.628652	91393.7	346.198
5.08152e+07	0.629342	91498.2	346.184
5.08151e+07	0.630031	91602.6	346.17
5.0815e+07	0.63072	91706.9	346.156
5.08149e+07	0.631408	91811.2	346.142
5.08148e+07	0.632096	91915.4	346.128
5.08147e+07	0.632783	92019.5	346.114
5.08146e+07	0.63347	92123.6	346.1
5.08145e+07	0.634156	92227.6	346.086
5.08144e+07	0.634842	92331.5	346.073
5.08142e+07	0.635527	92435.4	346.059
5.08141e+07	0.636212	92539.2	346.045
5.0814e+07	0.636897	92642.9	346.031
5.08139e+07	0.637581	92746.6	346.018
5.08138e+07	0.638264	92850.2	346.004
5.08137e+07	0.638947	92953.7	345.99
5.08136e+07	0.63963	93057.2	345.977
5.08135e+07	0.640312	93160.6	345.963
5.08134e+07	0.640994	93263.9	345.95
5.08133e+07	0.641675	93367.2	345.936
5.08132e+07	0.642356	93470.4	345.923
5.08131e+07	0.643036	93573.5	345.909
5.0813e+07	0.643716	93676.6	345.896
5.08129e+07	0.644395	93779.6	345.882
5.08128e+07	0.645074	93882.5	345.869
5.08127e+07	0.645753	93985.4	345.856
5.08126e+07	0.646431	94088.2	345.842
5.08125e+07	0.647108	94190.9	345.829
5.08124e+07	0.647785	94293.6	345.816
5.08123e+07	0.648462	94396.2	345.803
5.08122e+07	0.649138	94498.7	345.79
5.08121e+07	0.649814	94601.2	345.776
5.0812e+07	0.650489	94703.6	345.763
5.08119e+07	0.651163	94805.9	345.75
5.08118e+07	0.651838	94908.2	345.737
5.08117e+07	0.652511	95010.4	345.724
5.08116e+07	0.653185	95112.5	345.711
5.08115e+07	0.653858	95214.6	345.698
5.08114e+07	0.65453	95316.6	345.685
5.08113e+07	0.655202	95418.5	345.672
5.08112e+07	0.655873	95520.4	345.659
5.08111e+07	0.656544	95622.2	345.646
5.0811e+07	0.657215	95723.9	345.633
5.08109e+07	0.657885	95825.6	345.62
5.08108e+07	0.658555	95927.2	345.608
5.08107e+07	0.659224	96028.7	345.595
5.08106e+07	0.659892	96130.2	345.582
5.08104e+07	0.660561	96231.6	345.569
5.08103e+07	0.661228	96332.9	345.557
5.08102e+07	0.661896	96434.2	345.544
5.08101e+07	0.662563	96535.4	345.531
5.081e+07	0.663229	96636.5	345.519
5.08099e+07	0.663895	96737.6	345.506
5.08098e+07	0.66456	96838.6	345.494
5.08097e+07	0.665225	96939.5	345.481
5.08096e+07	0.66589	97040.4	345.469
5.08095e+07	0.666554	97141.2	345.456
5.08094e+07	0.667217	97241.9	345.444
5.08093e+07	0.66788	97342.6	345.431
5.08092e+07	0.668543	97443.2	345.419
5.08091e+07	0.669205	97543.7	345.407
5.0809e+07	0.669867	97644.2	345.394
5.08089e+07	0.670528	97744.6	345.382
5.08088e+07	0.671189	97844.9	345.37
5.08087e+07	0.671849	97945.2	345.357
5.08086e+07	0.672509	98045.4	345.345
5.08085e+07	0.673168	98145.5	345.333
5.08084e+07	0.673827	98245.6	345.321
5.08083e+07	0.674486	98345.6	345.309
5.08082e+07	0.675144	98445.5	345.297
5.08081e+07	0.675801	98545.4	345.284
5.0808e+07	0.676458	98645.2	345.272
5.08079e+07	0.677115	98745	345.26
5.08078e+07	0.677771	98844.6	345.248
5.08077e+07	0.678427	98944.2	345.236
5.08076e+07	0.679082	99043.8	345.224
5.08075e+07	0.679737	99143.2	345.213
5.08074e+07	0.680391	99242.6	345.201
5.08073e+07	0.681045	99342	345.189
5.08072e+07	0.6817	99441.4	345.177
5.08071e+07	0.682354	99540.8	345.165
5.0807e+07	0.683008	99640.2	345.152
5.08069e+07	0.683662	99739.5	345.14
5.08068e+07	0.684315	99838.7	345.128
5.08067e+07	0.684968	99937.9	345.116
5.08066e+07	0.685621	100037	345.104
5.08065e+07	0.686273	100136	345.092
5.08064e+07	0.686924	100235	345.08
5.08063e+07	0.687575	100334	345.068
5.08062e+07	0.688226	100433	345.056
5.08061e+07	0.688876	100532	345.044
5.0806e+07	0.689526	100630	345.032
5.0806e+07	0.690176	100729	345.02
5.08059e+07	0.690824	100827	345.008
5.08058e+07	0.691473	100926	344.996
5.08057e+07	0.692121	101025	344.984
5.08056e+07	0.692769	101123	344.973
5.08055e+07	0.693416	101221	344.961
5.08054e+07	0.694063	101320	344.949
5.08053e+07	0.694709	101418	344.937
5.08052e+07	0.695355	101516	344.925
5.08051e+07	0.696001	101614	344.914
5.0805e+07	0.696646	101712	344.902
5.08049e+07	0.697291	101810	344.89
5.08048e+07	0.697935	101908	344.879
5.08047e+07	0.698579	102006	344.867
5.08046e+07	0.699222	102104	344.855
5.08045e+07	0.699865	102201	344.844
5.08044e+07	0.700507	102299	344.832
5.08043e+07	0.701149	102397	344.821
5.08042e+07	0.701791	102494	344.809
5.08041e+07	0.702432	102592	344.798
5.0804e+07	0.703073	102689	344.786
5.08039e+07	0.703713	102786	344.775
5.08038e+07	0.704353	102884	344.763
5.08037e+07	0.704993	102981	344.752
5.08036e+07	0.705632	103078	344.74
5.08035e+07	0.70627	103175	344.729
5.08034e+07	0.706909	103272	344.717
5.08033e+07	0.707546	103369	344.706
5.08032e+07	0.708184	103466	344.695
5.08031e+07	0.708821	103563	344.683
5.0803e+07	0.709457	103660	344.672
5.08029e+07	0.710093	103756	344.661
5.08028e+07	0.710729	103853	344.65
5.08027e+07	0.711364	103950	344.638
5.08026e+07	0.711999	104046	344.627
5.08025e+07	0.712633	104143	344.616
5.08024e+07	0.713267	104239	344.605
5.08023e+07	0.7139	104335	344.594
5.08022e+07	0.714533	104432	344.583
5.08021e+07	0.715166	104528	344.571
5.08021e+07	0.715798	104624	344.56
5.0802e+07	0.71643	104720	344.549
5.08019e+07	0.717061	104816	344.538
5.08018e+07	0.717692	104912	344.527
5.08017e+07	0.718322	105008	344.516
5.08016e+07	0.718952	105104	344.505
5.08015e+07	0.719582	105200	344.494
5.08014e+07	0.720211	105295	344.483
5.08013e+07	0.72084	105391	344.472
5.08012e+07	0.721468	105487	344.461
5.08011e+07	0.722096	105582	344.451
5.0801e+07	0.722723	105678	344.44
5.08009e+07	0.72335	105773	344.429
5.08008e+07	0.723977	105868	344.418
5.08007e+07	0.724603	105964	344.407
5.08006e+07	0.725228	106059	344.396
5.08005e+07	0.725854	106154	344.386
5.08004e+07	0.726478	106249	344.375
5.08003e+07	0.727103	106344	344.364
5.08002e+07	0.727727	106439	344.354
5.08001e+07	0.72835	106534	344.343
5.08e+07	0.728973	106629	344.332
5.08e+07	0.729596	106724	344.322
5.07999e+07	0.730218	106818	344.311
5.07998e+07	0.73084	106913	344.3
5.07997e+07	0.731461	107008	344.29
5.07996e+07	0.732082	107102	344.279
5.07995e+07	0.732703	107197	344.269
5.07994e+07	0.733323	107291	344.258
5.07993e+07	0.733942	107385	344.248
5.07992e+07	0.734562	107480	344.237
5.07991e+07	0.73518	107574	344.227
5.0799e+07	0.735799	107668	344.216
5.07989e+07	0.736417	107762	344.206
5.07988e+07	0.737034	107856	344.196
5.07987e+07	0.737651	107950	344.185
5.07986e+07	0.738268	108044	344.175
5.07985e+07	0.738884	108138	344.165
5.07984e+07	0.7395	108232	344.154
5.07984e+07	0.740115	108325	344.144
5.07983e+07	0.74073	108419	344.134
5.07982e+07	0.741344	108513	344.124
5.07981e+07	0.741958	108606	344.113
5.0798e+07	0.742572	108700	344.103
5.07979e+07	0.743185	108793	344.093
5.07978e+07	0.743798	108886	344.083
5.07977e+07	0.74441	108980	344.073
5.07976e+07	0.745023	109073	344.062
5.07975e+07	0.745636	109167	344.052
5.07974e+07	0.746249	109260	344.042
5.07973e+07	0.746861	109353	344.031
5.07972e+07	0.747473	109446	344.021
5.07971e+07	0.748084	109539	344.011
5.0797e+07	0.748695	109632	344.001
5.07969e+07	0.749306	109725	343.99
5.07969e+07	0.749916	109818	343.98
5.07968e+07	0.750526	109911	343.97
5.07967e+07	0.751135	110004	343.96
5.07966e+07	0.751744	110097	343.95
5.07965e+07	0.752353	110190	343.939
5.07964e+07	0.752961	110282	343.929
5.07963e+07	0.753569	110375	343.919
5.07962e+07	0.754176	110467	343.909
5.07961e+07	0.754783	110560	343.899
5.0796e+07	0.75539	110652	343.889
5.07959e+07	0.755996	110745	343.879
5.07958e+07	0.756602	110837	343.869
5.07957e+07	0.757207	110929	343.859
5.07957e+07	0.757812	111021	343.849
5.07956e+07	0.758417	111113	343.839
5.07955e+07	0.759021	111205	343.829
5.07954e+07	0.759625	111297	343.819
5.07953e+07	0.760228	111389	343.809
5.07952e+07	0.760831	111481	343.799
5.07951e+07	0.761434	111573	343.789
5.0795e+07	0.762036	111665	343.779
5.07949e+07	0.762638	111757	343.769
5.07948e+07	0.763239	111848	343.759
5.07947e+07	0.76384	111940	343.749
5.07946e+07	0.764441	112031	343.74
5.07946e+07	0.765041	112123	343.73
5.07945e+07	0.765641	112214	343.72
5.07944e+07	0.76624	112306	343.71
5.07943e+07	0.766839	112397	343.7
5.07942e+07	0.767438	112488	343.691
5.07941e+07	0.768036	112579	343.681
5.0794e+07	0.768633	112670	343.671
5.07939e+07	0.769231	112762	343.661
5.07938e+07	0.769828	112853	343.652
5.07937e+07	0.770424	112943	343.642
5.07936e+07	0.771021	113034	343.632
5.07935e+07	0.771616	113125	343.623
5.07935e+07	0.772212	113216	343.613
5.07934e+07	0.772807	113307	343.604
5.07933e+07	0.773401	113397	343.594
5.07932e+07	0.773995	113488	343.584
5.07931e+07	0.774589	113578	343.575
5.0793e+07	0.775182	113669	343.565
5.07929e+07	0.775775	113759	343.556
5.07928e+07	0.776368	113850	343.546
5.07927e+07	0.77696	113940	343.537
5.07926e+07	0.777552	114030	343.527
5.07926e+07	0.778143	114120	343.518
5.07925e+07	0.778734	114211	343.508
5.07924e+07	0.779325	114301	343.499
5.07923e+07	0.779915	114391	343.489
5.07922e+07	0.780505	114481	343.48
5.07921e+07	0.781094	114570	343.471
5.0792e+07	0.781683	114660	343.461
5.07919e+07	0.782272	114750	343.452
5.07918e+07	0.78286	114840	343.443
5.07917e+07	0.783447	114929	343.433
5.07917e+07	0.784035	115019	343.424
5.07916e+07	0.784622	115109	343.415
5.07915e+07	0.785208	115198	343.405
5.07914e+07	0.785794	115287	343.396
5.07913e+07	0.78638	115377	343.387
5.07912e+07	0.786965	115466	343.378
5.07911e+07	0.78755	115555	343.368
5.0791e+07	0.788135	115645	343.359
5.07909e+07	0.788719	115734	343.35
5.07908e+07	0.789303	115823	343.341
5.07908e+07	0.789886	115912	343.332
5.07907e+07	0.790469	116001	343.323
5.07906e+07	0.791052	116090	343.313
5.07905e+07	0.791634	116178	343.304
5.07904e+07	0.792216	116267	343.295
5.07903e+07	0.792797	116356	343.286
5.07902e+07	0.793378	116445	343.277
5.07901e+07	0.793958	116533	343.268
5.07901e+07	0.794538	116622	343.259
5.079e+07	0.795118	116710	343.25
5.07899e+07	0.795697	116799	343.241
5.07898e+07	0.796276	116887	343.232
5.07897e+07	0.796855	116975	343.223
5.07896e+07	0.797433	117064	343.214
5.07895e+07	0.798011	117152	343.205
5.07894e+07	0.798588	117240	343.196
5.07893e+07	0.799165	117328	343.187
5.07893e+07	0.799742	117416	343.179
5.07892e+07	0.800318	117504	343.17
5.07891e+07	0.800893	117592	343.161
5.0789e+07	0.801469	117680	343.152
5.07889e+07	0.802044	117767	343.143
5.07888e+07	0.802618	117855	343.134
5.07887e+07	0.803192	117943	343.126
5.07886e+07	0.803766	118030	343.117
5.07886e+07	0.80434	118118	343.108
5.07885e+07	0.804914	118206	343.099
5.07884e+07	0.805487	118293	343.09
5.07883e+07	0.80606	118381	343.081
5.07882e+07	0.806632	118468	343.073
5.07881e+07	0.807204	118555	343.064
5.0788e+07	0.807776	118643	343.055
5.07879e+07	0.808347	118730	343.046
5.07879e+07	0.808918	118817	343.037
5.07878e+07	0.809489	118904	343.029
5.07877e+07	0.810059	118991	343.02
5.07876e+07	0.810628	119079	343.011
5.07875e+07	0.811197	119166	343.002
5.07874e+07	0.811766	119252	342.994
5.07873e+07	0.812335	119339	342.985
5.07872e+07	0.812902	119426	342.976
5.07872e+07	0.81347	119513	342.968
5.07871e+07	0.814037	119600	342.959
5.0787e+07	0.814604	119686	342.95
5.07869e+07	0.81517	119773	342.942
5.07868e+07	0.815736	119859	342.933
5.07867e+07	0.816301	119946	342.924
5.07866e+07	0.816867	120032	342.916
5.07866e+07	0.817431	120119	342.907
5.07865e+07	0.817995	120205	342.899

## Sheet: Simulation with Metals
Bacterial Population (Cells)
Susceptible	Double Resistant	Resitant to Cip	Resistant to Dox
150000000	5	50	50
1.11908e+08	0.00854553	259.895	661.739
8.23566e+07	0.00968712	482.464	548.819
7.6849e+07	0.0110402	717.606	519.221
7.58469e+07	0.0125619	969.008	508.078
7.56954e+07	0.0141616	1232.26	501.579
7.56805e+07	0.0158242	1505.51	496.723
7.56676e+07	0.0175451	1788.77	492.649
7.56643e+07	0.0193258	2082.58	489.126
7.56642e+07	0.0211668	2387.17	486.061
7.56663e+07	0.0230696	2702.83	483.36
7.56671e+07	0.0250361	3029.98	480.885
7.56677e+07	0.0270682	3368.94	478.638
7.56674e+07	0.0291686	3720.27	476.548
7.5667e+07	0.0313392	4084.26	474.614
7.56664e+07	0.0335832	4461.57	472.797
7.56659e+07	0.0359054	4852.98	471.085
7.56655e+07	0.0383105	5259.31	469.454
7.5665e+07	0.040794	5679.78	467.928
7.56646e+07	0.0433591	6115	466.492
7.56641e+07	0.0460197	6567.59	465.089
7.56637e+07	0.0487675	7035.95	463.754
7.56632e+07	0.0516022	7520.07	462.487
7.56627e+07	0.054544	8023.73	461.249
7.56622e+07	0.0575846	8545.36	460.057
7.56617e+07	0.0607225	9084.7	458.912
7.56612e+07	0.0639726	9644.46	457.801
7.56606e+07	0.0673389	10225.4	456.718
7.566e+07	0.0708147	10826.2	455.671
7.56594e+07	0.0744051	11448.1	454.657
7.56588e+07	0.0781252	12094.1	453.667
7.56581e+07	0.081972	12763.4	452.701
7.56574e+07	0.0859493	13456.8	451.756
7.56567e+07	0.0900608	14175	450.827
7.5656e+07	0.0943101	14918.7	449.913
7.56553e+07	0.0987095	15689.7	449.02
7.56545e+07	0.10327	16489.5	448.155
7.56537e+07	0.10799	17318.2	447.306
7.56528e+07	0.112874	18176.7	446.473
7.56519e+07	0.117928	19065.8	445.654
7.5651e+07	0.123156	19986.4	444.848
7.56501e+07	0.128564	20941.3	444.055
7.56491e+07	0.134156	21931.6	443.275
7.56481e+07	0.139937	22957.8	442.504
7.56471e+07	0.145913	24020.8	441.742
7.5646e+07	0.152088	25121.9	440.988
7.56449e+07	0.158468	26262	440.24
7.56437e+07	0.165089	27445	439.506
7.56425e+07	0.171953	28671.7	438.784
7.56413e+07	0.179059	29942.6	438.072
7.564e+07	0.186416	31259.3	437.368
7.56387e+07	0.194031	32622.9	436.673
7.56373e+07	0.201913	34035	435.987
7.56359e+07	0.210067	35500.9	435.307
7.56344e+07	0.2185	37020.3	434.635
7.56328e+07	0.227222	38594.5	433.969
7.56312e+07	0.236241	40225.3	433.31
7.56296e+07	0.245563	41914.3	432.657
7.56279e+07	0.255201	43663.6	432.009
7.56261e+07	0.26523	45483	431.372
7.56242e+07	0.275612	47368.8	430.74
7.56223e+07	0.286359	49322.9	430.116
7.56203e+07	0.29748	51347.5	429.497
7.56183e+07	0.308987	53444.5	428.884
7.56162e+07	0.32089	55615.8	428.277
7.5614e+07	0.3332	57863.7	427.675
7.56117e+07	0.345934	60191.5	427.078
7.56093e+07	0.359165	62614.2	426.483
7.56068e+07	0.372861	65125	425.892
7.56043e+07	0.387035	67726.4	425.305
7.56017e+07	0.401701	70421	424.721
7.55989e+07	0.416873	73211.6	424.139
7.55961e+07	0.432564	76100.7	423.56
7.55932e+07	0.448787	79091	422.983
7.55901e+07	0.465572	82188.2	422.409
7.5587e+07	0.483015	85411.8	421.842
7.55837e+07	0.50107	88752.3	421.279
7.55803e+07	0.519755	92213.3	420.719
7.55768e+07	0.539087	95798.3	420.162
7.55732e+07	0.559085	99510.6	419.609
7.55694e+07	0.579767	103354	419.059
7.55655e+07	0.601149	107332	418.512
7.55615e+07	0.623281	111453	417.968
7.55573e+07	0.646284	115741	417.426
7.55529e+07	0.670098	120185	416.887
7.55484e+07	0.694745	124789	416.351
7.55437e+07	0.720251	129558	415.818
7.55389e+07	0.746639	134497	415.287
7.55339e+07	0.773933	139609	414.758
7.55287e+07	0.802156	144900	414.232
7.55233e+07	0.831361	150384	413.707
7.55177e+07	0.861638	156089	413.183
7.55119e+07	0.892957	162000	412.66
7.55059e+07	0.925346	168125	412.138
7.54997e+07	0.958835	174468	411.617
7.54933e+07	0.99345	181036	411.097
7.54866e+07	1.02922	187836	410.578
7.54797e+07	1.06618	194874	410.059
7.54726e+07	1.10444	202167	409.542
7.54652e+07	1.14423	209742	409.029
7.54575e+07	1.18543	217592	408.519
7.54495e+07	1.2281	225726	408.011
7.54413e+07	1.27229	234153	407.505
7.54327e+07	1.31807	242883	407.003
7.54239e+07	1.36548	251927	406.503
7.54147e+07	1.41459	261295	406.007
7.54052e+07	1.46547	270997	405.514
7.53953e+07	1.51813	281052	405.022
7.53851e+07	1.57261	291481	404.528
7.53745e+07	1.62901	302288	404.035
7.53636e+07	1.68738	313485	403.543
7.53522e+07	1.7478	325085	403.051
7.53404e+07	1.81032	337103	402.56
7.53282e+07	1.87502	349553	402.069
7.53156e+07	1.94195	362448	401.578
7.53025e+07	2.01119	375805	401.086
7.52889e+07	2.08292	389650	400.596
7.52749e+07	2.15725	404006	400.108
7.52603e+07	2.23421	418881	399.62
7.52452e+07	2.31387	434293	399.133
7.52296e+07	2.39634	450261	398.646
7.52134e+07	2.4817	466803	398.16
7.51966e+07	2.57005	483939	397.674
7.51792e+07	2.66148	501688	397.188
7.51612e+07	2.75611	520072	396.703
7.51425e+07	2.85414	539130	396.218
7.51232e+07	2.95569	558887	395.733
7.51031e+07	3.06083	579357	395.247
7.50823e+07	3.16969	600565	394.761
7.50608e+07	3.28239	622537	394.275
7.50385e+07	3.39907	645297	393.789
7.50154e+07	3.51984	668872	393.303
7.49915e+07	3.64486	693290	392.816
7.49667e+07	3.77426	718578	392.328
7.49411e+07	3.90831	744795	391.84
7.49144e+07	4.04715	771968	391.351
7.48869e+07	4.1909	800120	390.862
7.48583e+07	4.33972	829283	390.371
7.48287e+07	4.49379	859493	389.879
7.47981e+07	4.65327	890784	389.386
7.47663e+07	4.81836	923192	388.892
7.47335e+07	4.98922	956755	388.397
7.46994e+07	5.16605	991509	387.9
7.46641e+07	5.34931	1.02754e+06	387.402
7.46276e+07	5.53913	1.06488e+06	386.902
7.45897e+07	5.73567	1.10355e+06	386.4
7.45504e+07	5.93915	1.14361e+06	385.897
7.45098e+07	6.14982	1.18511e+06	385.391
7.44677e+07	6.36792	1.22808e+06	384.884
7.44241e+07	6.59369	1.27258e+06	384.374
7.4379e+07	6.82738	1.31865e+06	383.861
7.43323e+07	7.06926	1.36636e+06	383.347
7.42838e+07	7.31995	1.41584e+06	382.829
7.42336e+07	7.57957	1.46711e+06	382.307
7.41816e+07	7.84835	1.52021e+06	381.783
7.41278e+07	8.1266	1.57521e+06	381.255
7.4072e+07	8.41463	1.63216e+06	380.724
7.40143e+07	8.71277	1.69113e+06	380.189
7.39545e+07	9.02133	1.75219e+06	379.65
7.38926e+07	9.34065	1.81541e+06	379.107
7.38285e+07	9.67107	1.88085e+06	378.56
7.37622e+07	10.0129	1.94858e+06	378.008
7.36935e+07	10.367	2.01872e+06	377.451
7.36223e+07	10.7346	2.09146e+06	376.891
7.35485e+07	11.1153	2.16678e+06	376.326
7.34722e+07	11.5096	2.24476e+06	375.756
7.33931e+07	11.9179	2.3255e+06	375.181
7.33113e+07	12.3407	2.40908e+06	374.601
7.32266e+07	12.7785	2.49558e+06	374.015
7.31389e+07	13.2319	2.58512e+06	373.424
7.30482e+07	13.7013	2.67778e+06	372.827
7.29544e+07	14.1872	2.77365e+06	372.224
7.28573e+07	14.6902	2.87284e+06	371.615
7.27567e+07	15.2116	2.97562e+06	370.998
7.26525e+07	15.7519	3.08206e+06	370.373
7.25447e+07	16.3114	3.19222e+06	369.74
7.24331e+07	16.8908	3.30623e+06	369.1
7.23176e+07	17.4907	3.42419e+06	368.451
7.21982e+07	18.1119	3.54625e+06	367.793
7.20746e+07	18.7549	3.67253e+06	367.126
7.19467e+07	19.4205	3.80316e+06	366.45
7.18145e+07	20.1094	3.93827e+06	365.765
7.16778e+07	20.8224	4.07799e+06	365.069
7.15364e+07	21.5604	4.2225e+06	364.362
7.13899e+07	22.3268	4.37218e+06	363.646
7.12384e+07	23.1205	4.52701e+06	362.918
7.10818e+07	23.9425	4.68714e+06	362.178
7.09198e+07	24.7937	4.85273e+06	361.426
7.07523e+07	25.6753	5.02397e+06	360.662
7.05791e+07	26.588	5.20101e+06	359.886
7.04e+07	27.5331	5.38404e+06	359.096
7.0215e+07	28.5115	5.57323e+06	358.292
7.00237e+07	29.5243	5.76877e+06	357.474
6.98261e+07	30.5727	5.97084e+06	356.642
6.96218e+07	31.6595	6.17976e+06	355.794
6.94106e+07	32.7867	6.39576e+06	354.929
6.91923e+07	33.9542	6.61897e+06	354.048
6.89669e+07	35.1636	6.84959e+06	353.15
6.87339e+07	36.416	7.08785e+06	352.235
6.84934e+07	37.7131	7.33397e+06	351.301
6.82449e+07	39.0563	7.58816e+06	350.348
6.79883e+07	40.4472	7.85066e+06	349.376
6.77234e+07	41.8872	8.12171e+06	348.385
6.745e+07	43.378	8.40155e+06	347.372
6.71677e+07	44.9212	8.69041e+06	346.338
6.68764e+07	46.5236	8.98859e+06	345.282
6.65758e+07	48.184	9.29632e+06	344.202
6.62656e+07	49.9041	9.61385e+06	343.099
6.59456e+07	51.6858	9.94144e+06	341.971
6.56156e+07	53.5313	1.02794e+07	340.819
6.52753e+07	55.4428	1.06279e+07	339.64
6.49244e+07	57.4224	1.09873e+07	338.435
6.45627e+07	59.4724	1.13578e+07	337.202
6.41898e+07	61.5952	1.17398e+07	335.94
6.38056e+07	63.793	1.21336e+07	334.65
6.34098e+07	66.071	1.25391e+07	333.329
6.30025e+07	68.4357	1.29566e+07	331.978
6.25831e+07	70.8858	1.33865e+07	330.594
6.21514e+07	73.4243	1.38291e+07	329.177
6.17071e+07	76.0542	1.42848e+07	327.726
6.125e+07	78.7785	1.47537e+07	326.241
6.07796e+07	81.6006	1.52362e+07	324.72
6.02959e+07	84.5236	1.57326e+07	323.162
5.97984e+07	87.5508	1.62431e+07	321.567
5.92869e+07	90.6857	1.67681e+07	319.933
5.87611e+07	93.9317	1.73078e+07	318.259
5.82216e+07	97.3009	1.78619e+07	316.544
5.76686e+07	100.803	1.84299e+07	314.787
5.71011e+07	104.435	1.9013e+07	312.987
5.65189e+07	108.2	1.96113e+07	311.143
5.59219e+07	112.104	2.02251e+07	309.254
5.53097e+07	116.152	2.08545e+07	307.318
5.46823e+07	120.348	2.14999e+07	305.334
5.40393e+07	124.699	2.21614e+07	303.302
5.33807e+07	129.209	2.28392e+07	301.219
5.27062e+07	133.885	2.35335e+07	299.086
5.20157e+07	138.73	2.42446e+07	296.9
5.13112e+07	143.76	2.49704e+07	294.664
5.05931e+07	148.982	2.57105e+07	292.379
4.98599e+07	154.398	2.64664e+07	290.04
4.91116e+07	160.013	2.72382e+07	287.647
4.83484e+07	165.836	2.80257e+07	285.198
4.75702e+07	171.874	2.8829e+07	282.693
4.67771e+07	178.134	2.9648e+07	280.131
4.59693e+07	184.623	3.04827e+07	277.511
4.51468e+07	191.349	3.13329e+07	274.831
4.43097e+07	198.32	3.21986e+07	272.092
4.34581e+07	205.543	3.30797e+07	269.292
4.25966e+07	213.061	3.39715e+07	266.438
4.17251e+07	220.879	3.48743e+07	263.527
4.08421e+07	228.993	3.57896e+07	260.557
3.99481e+07	237.415	3.67168e+07	257.527
3.90437e+07	246.157	3.76553e+07	254.437
3.81295e+07	255.23	3.86047e+07	251.287
3.72061e+07	264.646	3.95643e+07	248.075
3.62741e+07	274.418	4.05334e+07	244.803
3.53343e+07	284.558	4.15115e+07	241.47
3.43873e+07	295.08	4.24979e+07	238.076
3.34338e+07	305.996	4.34917e+07	234.62
3.24793e+07	317.392	4.44873e+07	231.122
3.15231e+07	329.259	4.54855e+07	227.574
3.05651e+07	341.596	4.64864e+07	223.974
2.96065e+07	354.425	4.74888e+07	220.323
2.86485e+07	367.764	4.84914e+07	216.622
2.76925e+07	381.633	4.94931e+07	212.873
2.67396e+07	396.054	5.04924e+07	209.076
2.57914e+07	411.047	5.1488e+07	205.235
2.48491e+07	426.636	5.24785e+07	201.349
2.39143e+07	442.842	5.34624e+07	197.422
2.29885e+07	459.688	5.44381e+07	193.455
2.207e+07	477.327	5.54064e+07	189.475
2.11622e+07	495.719	5.63646e+07	185.471
2.02667e+07	514.879	5.73107e+07	181.445
1.93852e+07	534.84	5.82433e+07	177.399
1.85192e+07	555.636	5.91606e+07	173.338
1.76704e+07	577.301	6.0061e+07	169.266
1.68403e+07	599.871	6.09428e+07	165.186
1.60306e+07	623.383	6.18041e+07	161.104
1.5243e+07	647.872	6.26433e+07	157.024
1.44794e+07	673.379	6.34585e+07	152.951
1.37414e+07	699.942	6.42477e+07	148.89
1.30141e+07	727.735	6.50256e+07	144.846
1.23101e+07	756.742	6.57796e+07	140.83
1.16307e+07	787.012	6.65082e+07	136.846
1.09772e+07	818.595	6.72101e+07	132.9
1.03504e+07	851.539	6.78841e+07	128.998
9.75168e+06	885.894	6.85291e+07	125.145
9.18196e+06	921.709	6.91437e+07	121.348
8.63811e+06	958.204	6.9731e+07	117.666
8.11966e+06	995.125	7.02914e+07	114.127
7.62586e+06	1033.46	7.08257e+07	110.658
7.15551e+06	1074.39	7.13352e+07	107.173
6.70802e+06	1117.61	7.18204e+07	103.706
6.28311e+06	1162.37	7.22817e+07	100.338
5.87997e+06	1208.99	7.272e+07	97.0492
5.4983e+06	1257.34	7.31353e+07	93.8279
5.13747e+06	1307.39	7.35285e+07	90.6845
4.7968e+06	1359.65	7.39001e+07	87.6118
4.47568e+06	1414.26	7.42506e+07	84.6099
4.17332e+06	1471.3	7.4581e+07	81.6822
3.88891e+06	1530.89	7.48921e+07	78.831
3.62186e+06	1593.19	7.51844e+07	76.0558
3.37126e+06	1657.93	7.54589e+07	73.3592
3.13635e+06	1725.08	7.57165e+07	70.7428
2.91639e+06	1794.72	7.59578e+07	68.2077
2.71061e+06	1867.27	7.61837e+07	65.7461
2.51823e+06	1942.83	7.6395e+07	63.358
2.3385e+06	2021.45	7.65926e+07	61.0432
2.17081e+06	2103.5	7.67771e+07	58.8011
2.01439e+06	2189.08	7.69492e+07	56.6306
1.86852e+06	2278.35	7.71098e+07	54.5306
1.73275e+06	2371.24	7.72594e+07	52.4997
1.60633e+06	2467.97	7.73987e+07	50.537
1.48867e+06	2568.66	7.75284e+07	48.6412
1.37959e+06	2673.48	7.76487e+07	46.8106
1.27822e+06	2782.54	7.77606e+07	45.0443
1.18396e+06	2895.95	7.78646e+07	43.3411
1.09623e+06	3013.85	7.79614e+07	41.6999
1.01504e+06	3136.57	7.8051e+07	40.1169
939877	3264.28	7.8134e+07	38.5905
870077	3397.07	7.82111e+07	37.1199
805144	3535.12	7.82828e+07	35.7034
744733	3678.75	7.83495e+07	34.3386
688981	3828.92	7.8411e+07	33.0201
637246	3985.61	7.84681e+07	31.7472
589167	4149.14	7.85212e+07	30.5174
544730	4320.6	7.85703e+07	29.331
503638	4500.47	7.86156e+07	28.186
465547	4689.1	7.86576e+07	27.08
430253	4886.82	7.86966e+07	26.0131
397710	5093.56	7.87324e+07	24.9891
367585	5309.95	7.87656e+07	24.005
339653	5536.38	7.87964e+07	23.0601
313896	5767.19	7.88247e+07	22.1573
290097	6002.51	7.88509e+07	21.2964
268049	6242.17	7.88751e+07	20.477
247598	6489.19	7.88975e+07	19.6926
228701	6760.99	7.89182e+07	18.9124
211247	7044.57	7.89373e+07	18.1654
195130	7338.25	7.89549e+07	17.4504
180241	7641.99	7.89711e+07	16.7635
166483	7961.86	7.89861e+07	16.1011
153768	8296.43	7.89999e+07	15.4644
142027	8644.84	7.90126e+07	14.8524
131176	9007	7.90243e+07	14.2648
121153	9384.13	7.9035e+07	13.7001
111892	9777.01	7.90449e+07	13.1571
103335	10187.2	7.9054e+07	12.635
95431.5	10616.9	7.90624e+07	12.1327
88128.2	11066.5	7.90701e+07	11.6496
81385	11536.8	7.90771e+07	11.1853
75153.3	12028.1	7.90836e+07	10.7391
69400.8	12539.2	7.90895e+07	10.3107
64086.9	13071.1	7.90949e+07	9.89929
59190.5	13625.2	7.90998e+07	9.50418
54665.8	14201.3	7.91042e+07	9.12484
50477.8	14800	7.91083e+07	8.76063
46624.6	15426.9	7.9112e+07	8.41045
43062.5	16081.4	7.91153e+07	8.07379
39761.8	16765	7.91183e+07	7.74994
36722.4	17483.7	7.9121e+07	7.43837
33915.7	18239.3	7.91234e+07	7.13837
31315.8	19033.9	7.91256e+07	6.84927
28916.7	19870.3	7.91275e+07	6.57108
26705	20751.2	7.91291e+07	6.30356
24658	21679.4	7.91305e+07	6.04603
22766	22654.5	7.91317e+07	5.79855
21024	23674.8	7.91326e+07	5.56144
19412.9	24743.6	7.91334e+07	5.33416
17922.2	25859.6	7.9134e+07	5.11656
16550.8	27014.3	7.91344e+07	4.9086
15283.1	28210.5	7.91347e+07	4.71005
14108.9	29446.9	7.91348e+07	4.5207
13029.4	30718.1	7.91348e+07	4.33917
12031.8	32023.7	7.91346e+07	4.16553
11107.9	33361.7	7.91344e+07	3.99939
10253.5	34894.3	7.91339e+07	3.82811
9465.7	36584.6	7.91333e+07	3.66097
8739.03	38236.7	7.91325e+07	3.51102
8068.24	40005.8	7.91316e+07	3.36442
7448.84	41865.4	7.91305e+07	3.22399
6876.02	43804.7	7.91293e+07	3.08908
6346.7	45854.1	7.9128e+07	2.95913
5857.6	48019.8	7.91265e+07	2.83416
5407.02	50306.6	7.91249e+07	2.71413
4990.07	52717.4	7.91231e+07	2.59885
4605.9	55256	7.91211e+07	2.4882
4251.44	57929.3	7.9119e+07	2.38196
3924.88	60754.6	7.91167e+07	2.27999
3623.51	63738.5	7.91142e+07	2.1821
3345.13	66888.4	7.91116e+07	2.08813
3088.77	70223.1	7.91088e+07	1.99797
2852.14	73751.5	7.91057e+07	1.91146
2633.13	77484.1	7.91025e+07	1.82843
2431.47	81443.6	7.9099e+07	1.74873
2245.21	85641.3	7.90953e+07	1.6722
2072.65	90090.5	7.90913e+07	1.59868
1913.78	94830.2	7.90871e+07	1.52805
1767.01	99874.6	7.90826e+07	1.46014
1631.07	105242	7.90778e+07	1.39481
1505.9	110993	7.90726e+07	1.33205
1390.3	117148	7.9067e+07	1.27173
1283.28	123735	7.90611e+07	1.21371
1184.75	130820	7.90547e+07	1.15809
1093.76	138434	7.90478e+07	1.10475
1009.55	146613	7.90404e+07	1.05361
932.001	155416	7.90324e+07	1.00468
860.405	164882	7.90238e+07	0.957882
794.14	175053	7.90145e+07	0.913173
733.091	185998	7.90046e+07	0.870381
676.744	197761	7.89938e+07	0.829442
624.589	210392	7.89823e+07	0.790287
576.359	224648	7.89697e+07	0.751824
531.866	240852	7.89557e+07	0.714198
490.823	258205	7.89401e+07	0.679205
452.944	276788	7.89231e+07	0.645738
417.97	297356	7.89047e+07	0.613442
385.674	320393	7.88843e+07	0.582494
355.859	346020	7.88618e+07	0.552894
328.32	374617	7.88366e+07	0.524597
302.887	406477	7.88086e+07	0.497484
279.399	442411	7.87772e+07	0.471504
257.698	483169	7.87418e+07	0.446596
237.654	529841	7.87017e+07	0.422763
219.131	583564	7.86559e+07	0.399965
202.01	645837	7.86032e+07	0.378173
186.19	719201	7.85416e+07	0.357314
171.551	805412	7.847e+07	0.337344
158.012	909271	7.83846e+07	0.318229
145.465	1.03354e+06	7.82834e+07	0.299921
133.832	1.18684e+06	7.81607e+07	0.282374
123.029	1.37832e+06	7.80102e+07	0.265539
112.975	1.62145e+06	7.78223e+07	0.249359
103.588	1.93746e+06	7.75832e+07	0.233763
94.7806	2.35976e+06	7.72711e+07	0.218663
86.4565	2.93704e+06	7.6856e+07	0.203946
78.4995	3.75627e+06	7.62854e+07	0.189444
70.7617	4.96377e+06	7.54752e+07	0.174918
63.0336	6.82694e+06	7.42787e+07	0.159983
55.016	9.83817e+06	7.24423e+07	0.144035
46.255	1.50298e+07	6.94786e+07	0.126063
36.1362	2.45093e+07	6.44919e+07	0.104475
24.2864	4.25476e+07	5.59524e+07	0.0774939
11.9036	7.55809e+07	4.21655e+07	0.0455792
3.26235	1.23474e+08	2.45868e+07	0.017185
0.449515	1.64925e+08	1.05025e+07	0.00360248
0.0392251	1.84776e+08	3.65474e+06	0.000464057
0.00284054	1.91431e+08	1.1733e+06	4.45882e-05
0.000195527	1.93425e+08	367650	3.68583e-06
1.49939e-05	1.9402e+08	114429	2.88958e-07
7.1565e-07	1.94201e+08	35542.7	2.21385e-08
-9.84372e-08	1.94256e+08	11034.8	1.81997e-09
3.81682e-08	1.94273e+08	3428.74	1.12663e-10
1.34149e-08	1.94279e+08	1065.36	1
-4.37222e-09	1.9428e+08	330.992	1
-3.17717e-09	1.94281e+08	102.841	9.62235e-12
4.33843e-10	1.94281e+08	31.9666	1.33588e-11
5.0729e-10	1.94281e+08	9.9364	1
-2.25615e-11	1.94281e+08	3.08762	1
-8.61916e-11	1.94281e+08	0.96014	2.66705e-13
9.00622e-12	1.94281e+08	0.298674	7.29155e-13
1.93871e-11	1.94281e+08	0.0928578	1
2.96093e-12	1.94281e+08	0.0288277	1
-2.61286e-12	1.94281e+08	0.00894212	1
6.24187e-13	1.94281e+08	0.00277887	1
-1.43585e-14	1.94281e+08	0.000860509	1
-3.04845e-14	1.94281e+08	0.000266624	1.33139e-16
4.59492e-15	1.94281e+08	8.24614e-05	1.59479e-16
4.82557e-15	1.94281e+08	2.53704e-05	1
-1.59937e-17	1.94281e+08	7.66616e-06	7.5697e-17
-5.26626e-17	1.94281e+08	2.37391e-06	1
2.85042e-15	1.94281e+08	5.56254e-07	2.33717e-17
1.05051e-16	1.94281e+08	-1.68519e-08	3.83014e-17
-8.81054e-16	1.94281e+08	-3.03864e-08	1
2.66161e-16	1.94281e+08	3.5479e-08	1
2.95082e-16	1.94281e+08	6.97414e-09	9.52826e-18
-9.55318e-16	1.94281e+08	-1.53957e-07	4.14961e-17
-1.84612e-15	1.94281e+08	-2.95387e-07	5.42154e-17
-1.59782e-15	1.94281e+08	-2.87355e-07	2.12459e-17
-1.41949e-15	1.94281e+08	-2.62013e-07	5.53271e-18
-1.31075e-16	1.94281e+08	-9.07478e-08	1
4.00721e-16	1.94281e+08	1.90393e-08	1
4.92105e-16	1.94281e+08	8.31501e-08	1
4.13598e-16	1.94281e+08	1.03268e-07	2.00012e-18
9.5228e-18	1.94281e+08	4.96113e-08	6.0192e-18
-2.16911e-16	1.94281e+08	2.01387e-09	6.96767e-18
-1.69455e-16	1.94281e+08	-2.84432e-08	8.31978e-19
-1.21915e-16	1.94281e+08	-4.587e-08	1
-6.08963e-17	1.94281e+08	-4.83082e-08	1
-1.49899e-16	1.94281e+08	-9.33542e-08	1
-2.01159e-16	1.94281e+08	-1.21763e-07	1
-1.96716e-16	1.94281e+08	-1.24138e-07	1
-1.18606e-16	1.94281e+08	-9.108e-08	1
-4.82442e-18	1.94281e+08	-3.96051e-08	1
1.10695e-17	1.94281e+08	-3.18388e-08	1
2.48423e-17	1.94281e+08	-2.16571e-08	1
3.40436e-17	1.94281e+08	-9.29768e-09	1
3.62232e-17	1.94281e+08	5.00202e-09	1.69835e-19
3.26513e-17	1.94281e+08	1.93412e-08	1.00313e-18
3.49772e-17	1.94281e+08	2.71791e-08	1.36297e-18
3.37178e-17	1.94281e+08	3.14222e-08	1.51684e-18
2.81364e-17	1.94281e+08	3.10669e-08	1.4123e-18
1.74963e-17	1.94281e+08	2.51095e-08	9.96873e-19
3.3413e-18	1.94281e+08	1.47212e-08	3.47695e-19
-2.3823e-18	1.94281e+08	1.09931e-08	1.33014e-19
-6.58609e-18	1.94281e+08	7.03307e-09	1
-8.59781e-18	1.94281e+08	3.1812e-09	1
-7.74518e-18	1.94281e+08	-2.22546e-10	1
-4.13084e-18	1.94281e+08	-2.92436e-09	1
-4.05249e-18	1.94281e+08	-5.35956e-09	1
-3.5138e-18	1.94281e+08	-6.81838e-09	1
-2.55782e-18	1.94281e+08	-7.04038e-09	1
-1.22761e-18	1.94281e+08	-5.76512e-09	1
4.08563e-19	1.94281e+08	-3.8682e-09	1
1.94389e-18	1.94281e+08	-1.74855e-08	1
3.67294e-18	1.94281e+08	-3.11377e-08	1
5.55056e-18	1.94281e+08	-4.4658e-08	1
7.53163e-18	1.94281e+08	-5.78801e-08	1
9.57098e-18	1.94281e+08	-7.06373e-08	1
1.16235e-17	1.94281e+08	-8.2763e-08	1
1.3644e-17	1.94281e+08	-9.40907e-08	1
1.55874e-17	1.94281e+08	-1.04454e-07	1
1.74085e-17	1.94281e+08	-1.13686e-07	1
1.90621e-17	1.94281e+08	-1.2162e-07	1
2.05032e-17	1.94281e+08	-1.28089e-07	1
2.16866e-17	1.94281e+08	-1.32928e-07	1
2.25672e-17	1.94281e+08	-1.3597e-07	1
2.30997e-17	1.94281e+08	-1.37047e-07	1
2.32391e-17	1.94281e+08	-1.35993e-07	1
2.29402e-17	1.94281e+08	-1.32643e-07	1
2.21579e-17	1.94281e+08	-1.26829e-07	1
2.0847e-17	1.94281e+08	-1.18384e-07	1
1.89624e-17	1.94281e+08	-1.07142e-07	1
1.6459e-17	1.94281e+08	-9.2937e-08	1
1.32915e-17	1.94281e+08	-7.56018e-08	1
9.4149e-18	1.94281e+08	-5.49699e-08	1
4.78401e-18	1.94281e+08	-3.08748e-08	1
2.54767e-18	1.94281e+08	-1.74345e-08	1
3.50492e-18	1.94281e+08	-1.8258e-08	1
4.43948e-18	1.94281e+08	-1.89961e-08	1
5.34077e-18	1.94281e+08	-1.9637e-08	1
6.19827e-18	1.94281e+08	-2.01688e-08	1
7.0014e-18	1.94281e+08	-2.05797e-08	1
7.73962e-18	1.94281e+08	-2.08577e-08	1
8.40238e-18	1.94281e+08	-2.09911e-08	1
8.97912e-18	1.94281e+08	-2.09678e-08	1
9.45929e-18	1.94281e+08	-2.07761e-08	1
9.83234e-18	1.94281e+08	-2.04041e-08	1
1.00877e-17	1.94281e+08	-1.98399e-08	1
1.02149e-17	1.94281e+08	-1.90717e-08	1
1.02032e-17	1.94281e+08	-1.80875e-08	1
1.00423e-17	1.94281e+08	-1.68755e-08	1
9.72142e-18	1.94281e+08	-1.54238e-08	1
9.23013e-18	1.94281e+08	-1.37206e-08	1
8.55785e-18	1.94281e+08	-1.17539e-08	1
7.69403e-18	1.94281e+08	-9.51196e-09	1
6.62811e-18	1.94281e+08	-6.98284e-09	1
5.34954e-18	1.94281e+08	-4.15468e-09	1.141e-20
3.84778e-18	1.94281e+08	-1.01561e-09	3.1019e-20
2.11226e-18	1.94281e+08	2.44624e-09	5.2243e-20
1.32431e-19	1.94281e+08	6.24275e-09	7.51324e-20
-1.58116e-19	1.94281e+08	7.40478e-09	8.32518e-20
-2.44909e-19	1.94281e+08	8.20583e-09	8.91589e-20
-3.27411e-19	1.94281e+08	8.94742e-09	9.45061e-20
-4.05176e-19	1.94281e+08	9.62456e-09	9.92504e-20
-4.77758e-19	1.94281e+08	1.02323e-08	1.03349e-19
-5.44713e-19	1.94281e+08	1.07656e-08	1.06759e-19
-6.05596e-19	1.94281e+08	1.12194e-08	1.09438e-19
-6.59961e-19	1.94281e+08	1.15889e-08	1.11342e-19
-7.07364e-19	1.94281e+08	1.18689e-08	1.1243e-19
-7.4736e-19	1.94281e+08	1.20546e-08	1.12657e-19
-7.79503e-19	1.94281e+08	1.21409e-08	1.11981e-19
-8.03348e-19	1.94281e+08	1.21228e-08	1.1036e-19
-8.1845e-19	1.94281e+08	1.19953e-08	1.0775e-19
-8.24365e-19	1.94281e+08	1.17535e-08	1.04108e-19
-8.20647e-19	1.94281e+08	1.13924e-08	9.93923e-20
-8.06851e-19	1.94281e+08	1.09069e-08	9.35591e-20
-7.82532e-19	1.94281e+08	1.02921e-08	8.65657e-20
-7.47245e-19	1.94281e+08	9.54292e-09	7.83693e-20
-7.00544e-19	1.94281e+08	8.65447e-09	6.89271e-20
-6.41986e-19	1.94281e+08	7.62171e-09	5.81961e-20
-5.71124e-19	1.94281e+08	6.43967e-09	4.61334e-20
-4.87514e-19	1.94281e+08	5.10334e-09	3.26963e-20
-3.90711e-19	1.94281e+08	3.60774e-09	1.78418e-20
-3.13381e-19	1.94281e+08	2.38162e-09	5.6206e-21
-3.01224e-19	1.94281e+08	2.02445e-09	1.69445e-21
-2.88183e-19	1.94281e+08	1.67178e-09	1
-2.74361e-19	1.94281e+08	1.32578e-09	1
-2.59861e-19	1.94281e+08	9.88651e-10	1
-2.44785e-19	1.94281e+08	6.6257e-10	1
-2.29238e-19	1.94281e+08	3.49725e-10	1
-2.13321e-19	1.94281e+08	5.23057e-11	1
-1.97137e-19	1.94281e+08	-2.27503e-10	1
-1.8079e-19	1.94281e+08	-4.87514e-10	1
-1.64381e-19	1.94281e+08	-7.2554e-10	1
-1.48015e-19	1.94281e+08	-9.39394e-10	1
-1.31794e-19	1.94281e+08	-1.12689e-09	1
-1.15821e-19	1.94281e+08	-1.28584e-09	1
-1.00198e-19	1.94281e+08	-1.41406e-09	1
-8.50292e-20	1.94281e+08	-1.50936e-09	1
-7.04167e-20	1.94281e+08	-1.56956e-09	1
-5.64636e-20	1.94281e+08	-1.59246e-09	1
-4.32727e-20	1.94281e+08	-1.57588e-09	1
-3.0947e-20	1.94281e+08	-1.51764e-09	1
-1.95893e-20	1.94281e+08	-1.41555e-09	1
-9.30253e-21	1.94281e+08	-1.26741e-09	1
-1.89549e-22	1.94281e+08	-1.07105e-09	1
7.64675e-21	1.94281e+08	-8.24276e-10	1
1.90767e-20	1.94281e+08	-8.03504e-10	1
3.15295e-20	1.94281e+08	-8.68298e-10	1
4.32763e-20	1.94281e+08	-9.25374e-10	1
5.42487e-20	1.94281e+08	-9.74491e-10	1
6.43788e-20	1.94281e+08	-1.01541e-09	1
7.35983e-20	1.94281e+08	-1.04788e-09	1
8.18391e-20	1.94281e+08	-1.07167e-09	1
8.9033e-20	1.94281e+08	-1.08654e-09	1
9.51118e-20	1.94281e+08	-1.09223e-09	1
1.00007e-19	1.94281e+08	-1.08852e-09	1
1.03652e-19	1.94281e+08	-1.07517e-09	1
1.05977e-19	1.94281e+08	-1.05192e-09	1
1.06914e-19	1.94281e+08	-1.01853e-09	1
1.06395e-19	1.94281e+08	-9.74777e-10	7.43579e-23
1.04352e-19	1.94281e+08	-9.20405e-10	2.98661e-22
1.00717e-19	1.94281e+08	-8.55177e-10	4.99098e-22
9.5422e-20	1.94281e+08	-7.7885e-10	6.72226e-22
8.83983e-20	1.94281e+08	-6.91184e-10	8.14603e-22
7.9578e-20	1.94281e+08	-5.91937e-10	9.22786e-22
6.88928e-20	1.94281e+08	-4.80868e-10	9.93333e-22
5.62748e-20	1.94281e+08	-3.57734e-10	1.0228e-21
4.16556e-20	1.94281e+08	-2.22296e-10	1.00775e-21
2.49672e-20	1.94281e+08	-7.43101e-11	9.44731e-22
1.09565e-20	1.94281e+08	4.14785e-11	7.85795e-22
2.19927e-20	1.94281e+08	-7.96734e-11	3.67814e-22
3.28037e-20	1.94281e+08	-1.98391e-10	1
4.33895e-20	1.94281e+08	-3.14675e-10	1
5.37501e-20	1.94281e+08	-4.28524e-10	1
6.38856e-20	1.94281e+08	-5.39939e-10	1
7.37958e-20	1.94281e+08	-6.48921e-10	1
8.34809e-20	1.94281e+08	-7.55468e-10	1
9.29408e-20	1.94281e+08	-8.59581e-10	1
1.02176e-19	1.94281e+08	-9.61259e-10	1
1.11185e-19	1.94281e+08	-1.0605e-09	1
1.19969e-19	1.94281e+08	-1.15731e-09	1
1.28529e-19	1.94281e+08	-1.25169e-09	1
1.36863e-19	1.94281e+08	-1.34363e-09	1
1.44971e-19	1.94281e+08	-1.43314e-09	1
1.52855e-19	1.94281e+08	-1.52021e-09	1
1.60513e-19	1.94281e+08	-1.60485e-09	1
1.67947e-19	1.94281e+08	-1.68706e-09	1
1.75155e-19	1.94281e+08	-1.76683e-09	1
1.82138e-19	1.94281e+08	-1.84417e-09	1
1.88895e-19	1.94281e+08	-1.91907e-09	1
1.95428e-19	1.94281e+08	-1.99154e-09	1
2.01735e-19	1.94281e+08	-2.06157e-09	1
2.07817e-19	1.94281e+08	-2.12918e-09	1
2.13674e-19	1.94281e+08	-2.19434e-09	1
2.19306e-19	1.94281e+08	-2.25707e-09	1
2.24713e-19	1.94281e+08	-2.31737e-09	1
2.29894e-19	1.94281e+08	-2.37524e-09	1
2.34851e-19	1.94281e+08	-2.43067e-09	1
2.39582e-19	1.94281e+08	-2.48366e-09	1
2.44087e-19	1.94281e+08	-2.53422e-09	1
2.48368e-19	1.94281e+08	-2.58235e-09	1
2.52424e-19	1.94281e+08	-2.62804e-09	1
2.56254e-19	1.94281e+08	-2.6713e-09	1
2.59859e-19	1.94281e+08	-2.71213e-09	1
2.63239e-19	1.94281e+08	-2.75052e-09	1
2.66394e-19	1.94281e+08	-2.78648e-09	1
2.69324e-19	1.94281e+08	-2.82e-09	1
2.72028e-19	1.94281e+08	-2.85109e-09	1
2.74507e-19	1.94281e+08	-2.87974e-09	1
2.76761e-19	1.94281e+08	-2.90596e-09	1
2.7879e-19	1.94281e+08	-2.92975e-09	1
2.80594e-19	1.94281e+08	-2.9511e-09	1
2.82172e-19	1.94281e+08	-2.97002e-09	1
2.83526e-19	1.94281e+08	-2.9865e-09	1
2.84654e-19	1.94281e+08	-3.00055e-09	1
2.85557e-19	1.94281e+08	-3.01216e-09	1
2.86235e-19	1.94281e+08	-3.02135e-09	1
2.86687e-19	1.94281e+08	-3.02809e-09	1
2.86915e-19	1.94281e+08	-3.03241e-09	1
2.86917e-19	1.94281e+08	-3.03428e-09	1
2.86694e-19	1.94281e+08	-3.03373e-09	1
2.86246e-19	1.94281e+08	-3.03074e-09	1
2.85573e-19	1.94281e+08	-3.02531e-09	1
2.84674e-19	1.94281e+08	-3.01746e-09	1
2.8355e-19	1.94281e+08	-3.00716e-09	1
2.82202e-19	1.94281e+08	-2.99444e-09	1
2.80628e-19	1.94281e+08	-2.97928e-09	1
2.78828e-19	1.94281e+08	-2.96168e-09	1
2.76804e-19	1.94281e+08	-2.94165e-09	1
2.74554e-19	1.94281e+08	-2.91919e-09	1
2.7208e-19	1.94281e+08	-2.89429e-09	1
2.6938e-19	1.94281e+08	-2.86696e-09	1
2.66455e-19	1.94281e+08	-2.8372e-09	1
2.63304e-19	1.94281e+08	-2.805e-09	1
2.59929e-19	1.94281e+08	-2.77036e-09	1
2.56328e-19	1.94281e+08	-2.7333e-09	1
2.52502e-19	1.94281e+08	-2.69379e-09	1
2.48451e-19	1.94281e+08	-2.65186e-09	1
2.44175e-19	1.94281e+08	-2.60749e-09	1
2.39674e-19	1.94281e+08	-2.56068e-09	1
2.34947e-19	1.94281e+08	-2.51145e-09	1
2.29995e-19	1.94281e+08	-2.45977e-09	1
2.24818e-19	1.94281e+08	-2.40567e-09	1
2.19416e-19	1.94281e+08	-2.34913e-09	1
2.13789e-19	1.94281e+08	-2.29015e-09	1
2.07936e-19	1.94281e+08	-2.22874e-09	1
2.01859e-19	1.94281e+08	-2.1649e-09	1
1.95556e-19	1.94281e+08	-2.09862e-09	1
1.89028e-19	1.94281e+08	-2.02991e-09	1
1.82274e-19	1.94281e+08	-1.95876e-09	1
1.75296e-19	1.94281e+08	-1.88518e-09	1
1.68092e-19	1.94281e+08	-1.80917e-09	1
1.60664e-19	1.94281e+08	-1.73072e-09	1
1.5301e-19	1.94281e+08	-1.64984e-09	1
1.45131e-19	1.94281e+08	-1.56652e-09	1
1.37026e-19	1.94281e+08	-1.48077e-09	1
1.28697e-19	1.94281e+08	-1.39258e-09	1
1.20142e-19	1.94281e+08	-1.30197e-09	1
1.11362e-19	1.94281e+08	-1.20891e-09	1
1.02357e-19	1.94281e+08	-1.11342e-09	1
9.31269e-20	1.94281e+08	-1.0155e-09	1
8.36715e-20	1.94281e+08	-9.15147e-10	1
7.39909e-20	1.94281e+08	-8.12358e-10	1
6.40851e-20	1.94281e+08	-7.07134e-10	1
5.39542e-20	1.94281e+08	-5.99475e-10	1
4.3598e-20	1.94281e+08	-4.89383e-10	1
3.30167e-20	1.94281e+08	-3.76857e-10	1
2.22102e-20	1.94281e+08	-2.61896e-10	1
1.11785e-20	1.94281e+08	-1.44501e-10	1
1.67829e-21	1.94281e+08	-4.36491e-11	1
1.60367e-21	1.94281e+08	-4.46169e-11	1
1.52906e-21	1.94281e+08	-4.55832e-11	1
1.45447e-21	1.94281e+08	-4.6548e-11	1
1.37989e-21	1.94281e+08	-4.75114e-11	1
1.30532e-21	1.94281e+08	-4.84734e-11	1
1.23077e-21	1.94281e+08	-4.94339e-11	1
1.15622e-21	1.94281e+08	-5.0393e-11	1
1.08169e-21	1.94281e+08	-5.13506e-11	1
1.00718e-21	1.94281e+08	-5.23068e-11	1
9.32674e-22	1.94281e+08	-5.32616e-11	1
8.58183e-22	1.94281e+08	-5.42149e-11	1
7.83705e-22	1.94281e+08	-5.51668e-11	1
7.0924e-22	1.94281e+08	-5.61172e-11	1
6.34788e-22	1.94281e+08	-5.70662e-11	1
5.60348e-22	1.94281e+08	-5.80138e-11	1
4.85922e-22	1.94281e+08	-5.89599e-11	1
4.11508e-22	1.94281e+08	-5.99046e-11	1
3.37108e-22	1.94281e+08	-6.08478e-11	1
2.6272e-22	1.94281e+08	-6.17896e-11	1
1.88345e-22	1.94281e+08	-6.273e-11	1
1.13983e-22	1.94281e+08	-6.36689e-11	1
3.96342e-23	1.94281e+08	-6.46064e-11	1
-3.4702e-23	1.94281e+08	-6.55424e-11	1
-1.09025e-22	1.94281e+08	-6.6477e-11	1
-1.83336e-22	1.94281e+08	-6.74102e-11	1
-2.57633e-22	1.94281e+08	-6.83419e-11	1
-3.31918e-22	1.94281e+08	-6.92722e-11	1
-4.0619e-22	1.94281e+08	-7.0201e-11	1
-4.80449e-22	1.94281e+08	-7.11284e-11	1
-5.54695e-22	1.94281e+08	-7.20544e-11	1
-6.28928e-22	1.94281e+08	-7.29789e-11	1
-7.03148e-22	1.94281e+08	-7.3902e-11	1
-7.77355e-22	1.94281e+08	-7.48236e-11	1
-8.5155e-22	1.94281e+08	-7.57438e-11	1
-9.25731e-22	1.94281e+08	-7.66626e-11	1
-9.999e-22	1.94281e+08	-7.75799e-11	1
-1.07406e-21	1.94281e+08	-7.84958e-11	1
-1.1482e-21	1.94281e+08	-7.94102e-11	1
-1.22233e-21	1.94281e+08	-8.03232e-11	1
-1.29645e-21	1.94281e+08	-8.12348e-11	1
-1.37055e-21	1.94281e+08	-8.21449e-11	1
-1.44464e-21	1.94281e+08	-8.30536e-11	1
-1.51872e-21	1.94281e+08	-8.39608e-11	1
-1.59279e-21	1.94281e+08	-8.48666e-11	1
-1.66684e-21	1.94281e+08	-8.5771e-11	1
-1.74088e-21	1.94281e+08	-8.66739e-11	1
-1.81491e-21	1.94281e+08	-8.75753e-11	1
-1.88892e-21	1.94281e+08	-8.84754e-11	1
-1.96292e-21	1.94281e+08	-8.9374e-11	1
-2.03691e-21	1.94281e+08	-9.02711e-11	1
-2.11088e-21	1.94281e+08	-9.11669e-11	1
-2.18485e-21	1.94281e+08	-9.20611e-11	1
-2.2588e-21	1.94281e+08	-9.2954e-11	1
-2.33273e-21	1.94281e+08	-9.38454e-11	1
-2.40666e-21	1.94281e+08	-9.47353e-11	1
-2.48057e-21	1.94281e+08	-9.56238e-11	1
-2.55447e-21	1.94281e+08	-9.65109e-11	1
-2.62835e-21	1.94281e+08	-9.73965e-11	1
-2.70222e-21	1.94281e+08	-9.82807e-11	1
-2.77608e-21	1.94281e+08	-9.91635e-11	1
-2.84993e-21	1.94281e+08	-1.00045e-10	1
-2.92376e-21	1.94281e+08	-1.00925e-10	1
-2.99758e-21	1.94281e+08	-1.01803e-10	1
-3.07139e-21	1.94281e+08	-1.0268e-10	1
-3.14519e-21	1.94281e+08	-1.03556e-10	1
-3.21897e-21	1.94281e+08	-1.0443e-10	1
-3.29274e-21	1.94281e+08	-1.05302e-10	1
-3.36649e-21	1.94281e+08	-1.06174e-10	1
-3.44024e-21	1.94281e+08	-1.07043e-10	1
-3.51397e-21	1.94281e+08	-1.07912e-10	1
-3.58769e-21	1.94281e+08	-1.08779e-10	1
-3.66139e-21	1.94281e+08	-1.09644e-10	1
-3.73508e-21	1.94281e+08	-1.10508e-10	1
-3.80876e-21	1.94281e+08	-1.11371e-10	1
-3.88243e-21	1.94281e+08	-1.12232e-10	1
-3.95608e-21	1.94281e+08	-1.13092e-10	1
-4.02972e-21	1.94281e+08	-1.1395e-10	1
-4.10335e-21	1.94281e+08	-1.14807e-10	1
-4.17696e-21	1.94281e+08	-1.15662e-10	1
-4.25057e-21	1.94281e+08	-1.16516e-10	1
-4.32416e-21	1.94281e+08	-1.17369e-10	1
-4.39773e-21	1.94281e+08	-1.1822e-10	1
-4.47129e-21	1.94281e+08	-1.19069e-10	1
-4.54484e-21	1.94281e+08	-1.19918e-10	1
-4.61838e-21	1.94281e+08	-1.20764e-10	1
-4.69191e-21	1.94281e+08	-1.2161e-10	1
-4.76542e-21	1.94281e+08	-1.22453e-10	1
-4.83892e-21	1.94281e+08	-1.23296e-10	1
-4.9124e-21	1.94281e+08	-1.24137e-10	1
-4.98587e-21	1.94281e+08	-1.24976e-10	1
-5.05933e-21	1.94281e+08	-1.25815e-10	1
-5.13278e-21	1.94281e+08	-1.26651e-10	1
-5.20622e-21	1.94281e+08	-1.27486e-10	1
-5.27964e-21	1.94281e+08	-1.2832e-10	1
-5.35305e-21	1.94281e+08	-1.29153e-10	6.79897e-25
-5.42644e-21	1.94281e+08	-1.29983e-10	5.38579e-24
-5.49982e-21	1.94281e+08	-1.30813e-10	1.01841e-23
-5.57319e-21	1.94281e+08	-1.31641e-10	1.50749e-23
-5.64655e-21	1.94281e+08	-1.32468e-10	2.00581e-23
-5.70985e-21	1.94281e+08	-1.33132e-10	2.43543e-23
-5.71796e-21	1.94281e+08	-1.32913e-10	2.44604e-23
-5.72477e-21	1.94281e+08	-1.32671e-10	2.45591e-23
-5.73028e-21	1.94281e+08	-1.32408e-10	2.46503e-23
-5.73449e-21	1.94281e+08	-1.32122e-10	2.47339e-23
-5.73739e-21	1.94281e+08	-1.31815e-10	2.48101e-23
-5.739e-21	1.94281e+08	-1.31485e-10	2.48788e-23
-5.73931e-21	1.94281e+08	-1.31134e-10	2.494e-23
-5.73831e-21	1.94281e+08	-1.3076e-10	2.49938e-23
-5.73602e-21	1.94281e+08	-1.30365e-10	2.504e-23
-5.73242e-21	1.94281e+08	-1.29947e-10	2.50788e-23
-5.72753e-21	1.94281e+08	-1.29507e-10	2.511e-23
-5.72133e-21	1.94281e+08	-1.29045e-10	2.51338e-23
-5.71384e-21	1.94281e+08	-1.28562e-10	2.51501e-23
-5.70504e-21	1.94281e+08	-1.28056e-10	2.51589e-23
-5.69494e-21	1.94281e+08	-1.27528e-10	2.51602e-23
-5.68355e-21	1.94281e+08	-1.26978e-10	2.5154e-23
-5.67085e-21	1.94281e+08	-1.26406e-10	2.51404e-23
-5.65685e-21	1.94281e+08	-1.25812e-10	2.51192e-23
-5.64155e-21	1.94281e+08	-1.25197e-10	2.50906e-23
-5.62495e-21	1.94281e+08	-1.24559e-10	2.50545e-23
-5.60705e-21	1.94281e+08	-1.23899e-10	2.50108e-23
-5.58785e-21	1.94281e+08	-1.23216e-10	2.49597e-23
-5.56735e-21	1.94281e+08	-1.22512e-10	2.49011e-23
-5.54555e-21	1.94281e+08	-1.21786e-10	2.48351e-23
-5.52245e-21	1.94281e+08	-1.21038e-10	2.47615e-23
-5.49805e-21	1.94281e+08	-1.20268e-10	2.46804e-23
-5.47235e-21	1.94281e+08	-1.19476e-10	2.45919e-23
-5.44534e-21	1.94281e+08	-1.18662e-10	2.44959e-23
-5.41704e-21	1.94281e+08	-1.17825e-10	2.43924e-23
-5.38744e-21	1.94281e+08	-1.16967e-10	2.42813e-23
-5.35653e-21	1.94281e+08	-1.16087e-10	2.41628e-23
-5.32433e-21	1.94281e+08	-1.15184e-10	2.40369e-23
-5.29082e-21	1.94281e+08	-1.1426e-10	2.39034e-23
-5.25602e-21	1.94281e+08	-1.13313e-10	2.37624e-23
-5.21991e-21	1.94281e+08	-1.12345e-10	2.3614e-23
-5.18251e-21	1.94281e+08	-1.11355e-10	2.34581e-23
-5.1438e-21	1.94281e+08	-1.10342e-10	2.32946e-23
-5.10379e-21	1.94281e+08	-1.09307e-10	2.31237e-23
-5.06248e-21	1.94281e+08	-1.08251e-10	2.29453e-23
-5.01988e-21	1.94281e+08	-1.07172e-10	2.27594e-23
-4.97597e-21	1.94281e+08	-1.06072e-10	2.25661e-23
-4.93076e-21	1.94281e+08	-1.04949e-10	2.23652e-23
-4.88425e-21	1.94281e+08	-1.03804e-10	2.21568e-23
-4.83644e-21	1.94281e+08	-1.02637e-10	2.1941e-23
-4.78733e-21	1.94281e+08	-1.01449e-10	2.17177e-23
-4.73692e-21	1.94281e+08	-1.00238e-10	2.14869e-23
-4.68521e-21	1.94281e+08	-9.90051e-11	2.12485e-23
-4.6322e-21	1.94281e+08	-9.77502e-11	2.10028e-23
-4.57789e-21	1.94281e+08	-9.64733e-11	2.07495e-23
-4.52227e-21	1.94281e+08	-9.51744e-11	2.04887e-23
-4.46536e-21	1.94281e+08	-9.38534e-11	2.02205e-23
-4.40715e-21	1.94281e+08	-9.25104e-11	1.99447e-23
-4.34763e-21	1.94281e+08	-9.11454e-11	1.96615e-23
-4.28682e-21	1.94281e+08	-8.97583e-11	1.93708e-23
-4.22471e-21	1.94281e+08	-8.83492e-11	1.90725e-23
-4.16129e-21	1.94281e+08	-8.69181e-11	1.87669e-23
-4.09657e-21	1.94281e+08	-8.5465e-11	1.84537e-23
-4.03056e-21	1.94281e+08	-8.39898e-11	1.8133e-23
-3.96324e-21	1.94281e+08	-8.24926e-11	1.78048e-23
-3.89463e-21	1.94281e+08	-8.09733e-11	1.74692e-23
-3.82471e-21	1.94281e+08	-7.9432e-11	1.71261e-23
-3.75349e-21	1.94281e+08	-7.78687e-11	1.67754e-23
-3.68097e-21	1.94281e+08	-7.62834e-11	1.64173e-23
-3.60716e-21	1.94281e+08	-7.4676e-11	1.60517e-23
-3.53204e-21	1.94281e+08	-7.30466e-11	1.56786e-23
-3.45562e-21	1.94281e+08	-7.13952e-11	1.52981e-23
-3.3779e-21	1.94281e+08	-6.97217e-11	1.491e-23
-3.29888e-21	1.94281e+08	-6.80262e-11	1.45144e-23
-3.21856e-21	1.94281e+08	-6.63086e-11	1.41114e-23
-3.13694e-21	1.94281e+08	-6.45691e-11	1.37009e-23
-3.05401e-21	1.94281e+08	-6.28075e-11	1.32828e-23
-2.96979e-21	1.94281e+08	-6.10238e-11	1.28573e-23
-2.88427e-21	1.94281e+08	-5.92182e-11	1.24244e-23
-2.79745e-21	1.94281e+08	-5.73905e-11	1.19839e-23
-2.70932e-21	1.94281e+08	-5.55408e-11	1.15359e-23
-2.6199e-21	1.94281e+08	-5.3669e-11	1.10804e-23
-2.52918e-21	1.94281e+08	-5.17752e-11	1.06175e-23
-2.43715e-21	1.94281e+08	-4.98594e-11	1.01471e-23
-2.34383e-21	1.94281e+08	-4.79215e-11	9.66915e-24
-2.2492e-21	1.94281e+08	-4.59617e-11	9.18374e-24
-2.15327e-21	1.94281e+08	-4.39797e-11	8.69084e-24
-2.05605e-21	1.94281e+08	-4.19758e-11	8.19046e-24
-1.95752e-21	1.94281e+08	-3.99498e-11	7.68259e-24
-1.85769e-21	1.94281e+08	-3.79018e-11	7.16723e-24
-1.75657e-21	1.94281e+08	-3.58318e-11	6.64438e-24
-1.65414e-21	1.94281e+08	-3.37397e-11	6.11404e-24
-1.55041e-21	1.94281e+08	-3.16256e-11	5.57622e-24
-1.44538e-21	1.94281e+08	-2.94894e-11	5.0309e-24
-1.33905e-21	1.94281e+08	-2.73313e-11	4.4781e-24
-1.23142e-21	1.94281e+08	-2.51511e-11	3.91781e-24
-1.12249e-21	1.94281e+08	-2.29488e-11	3.35004e-24
-1.01226e-21	1.94281e+08	-2.07246e-11	2.77477e-24
-9.0073e-22	1.94281e+08	-1.84783e-11	2.19202e-24
-7.87899e-22	1.94281e+08	-1.62099e-11	1.60178e-24
-6.73767e-22	1.94281e+08	-1.39196e-11	1.00405e-24
-5.58334e-22	1.94281e+08	-1.16072e-11	3.98831e-25
-4.41601e-22	1.94281e+08	-9.27275e-12	1
-3.23568e-22	1.94281e+08	-6.91629e-12	1
-2.04234e-22	1.94281e+08	-4.53781e-12	1
-9.67147e-23	1.94281e+08	-2.39118e-12	1
-6.03772e-23	1.94281e+08	-1.62576e-12	1
-2.51688e-23	1.94281e+08	-8.85344e-13	1
8.91067e-24	1.94281e+08	-1.69927e-13	1
4.18612e-23	1.94281e+08	5.2049e-13	1
7.36827e-23	1.94281e+08	1.18591e-12	1
1.04375e-22	1.94281e+08	1.82632e-12	1
1.33939e-22	1.94281e+08	2.44173e-12	1
1.62373e-22	1.94281e+08	3.03215e-12	1
1.89679e-22	1.94281e+08	3.59756e-12	1
2.15856e-22	1.94281e+08	4.13797e-12	1
2.40903e-22	1.94281e+08	4.65338e-12	1
2.64822e-22	1.94281e+08	5.14379e-12	1
2.87612e-22	1.94281e+08	5.6092e-12	1
3.09272e-22	1.94281e+08	6.04961e-12	1
3.29804e-22	1.94281e+08	6.46502e-12	1
3.49207e-22	1.94281e+08	6.85542e-12	1
3.6748e-22	1.94281e+08	7.22083e-12	1
3.84625e-22	1.94281e+08	7.56123e-12	1
4.00641e-22	1.94281e+08	7.87663e-12	1
4.15528e-22	1.94281e+08	8.16704e-12	1
4.29286e-22	1.94281e+08	8.43244e-12	1
4.41915e-22	1.94281e+08	8.67284e-12	1
4.53415e-22	1.94281e+08	8.88824e-12	1
4.63785e-22	1.94281e+08	9.07864e-12	1
4.73027e-22	1.94281e+08	9.24403e-12	1
4.8114e-22	1.94281e+08	9.38443e-12	1
4.88124e-22	1.94281e+08	9.49983e-12	1
4.93979e-22	1.94281e+08	9.59022e-12	1
4.98705e-22	1.94281e+08	9.65562e-12	1
5.02302e-22	1.94281e+08	9.69601e-12	1
5.0477e-22	1.94281e+08	9.7114e-12	1
5.0611e-22	1.94281e+08	9.70179e-12	1
5.0632e-22	1.94281e+08	9.66719e-12	1
5.05401e-22	1.94281e+08	9.60758e-12	1
5.03353e-22	1.94281e+08	9.52296e-12	1
5.00176e-22	1.94281e+08	9.41335e-12	1
4.9587e-22	1.94281e+08	9.27874e-12	1
4.90436e-22	1.94281e+08	9.11913e-12	1
4.83872e-22	1.94281e+08	8.93451e-12	1
4.76179e-22	1.94281e+08	8.7249e-12	1
4.67357e-22	1.94281e+08	8.49028e-12	1
4.57407e-22	1.94281e+08	8.23066e-12	1
4.46327e-22	1.94281e+08	7.94604e-12	1
4.34118e-22	1.94281e+08	7.63642e-12	1
4.20781e-22	1.94281e+08	7.3018e-12	1
4.06314e-22	1.94281e+08	6.94218e-12	1
3.90719e-22	1.94281e+08	6.55756e-12	1
3.73994e-22	1.94281e+08	6.14794e-12	1
3.5614e-22	1.94281e+08	5.71331e-12	1
3.37158e-22	1.94281e+08	5.25369e-12	1
3.17046e-22	1.94281e+08	4.76906e-12	1
2.95806e-22	1.94281e+08	4.25944e-12	1
2.73437e-22	1.94281e+08	3.72481e-12	1
2.49938e-22	1.94281e+08	3.16518e-12	1
2.25311e-22	1.94281e+08	2.58055e-12	1
1.99554e-22	1.94281e+08	1.97092e-12	1
1.72669e-22	1.94281e+08	1.33629e-12	1
1.44655e-22	1.94281e+08	6.76662e-13	1
1.15511e-22	1.94281e+08	-7.97088e-15	1
8.5239e-23	1.94281e+08	-7.17604e-13	1
5.38377e-23	1.94281e+08	-1.45224e-12	1
2.13074e-23	1.94281e+08	-2.21187e-12	1
-1.23518e-23	1.94281e+08	-2.99651e-12	1
-4.714e-23	1.94281e+08	-3.80615e-12	1
-8.30572e-23	1.94281e+08	-4.64079e-12	1
-1.20103e-22	1.94281e+08	-5.50042e-12	1
-1.58279e-22	1.94281e+08	-6.38506e-12	2.30045e-25
-1.97583e-22	1.94281e+08	-7.2947e-12	4.69213e-25
-2.38016e-22	1.94281e+08	-8.22935e-12	7.14425e-25

## Sheet: Solubility Calculations
	Iron
	kSp	1e-38	1e-39
	[Fe3+]=3[OH-]
	[Fe3+]	1.82574e-10	1.02669e-10
	Copper
	kSp	1e-19
	[Cu2+]=2[OH-]
	[Cu2+]	2.92402e-07
